# Supplementary material for: A phosphatase‐centric mechanism drives stress signaling response
Source: EMBO Rep. 2021 Sep 24;22(11):e52476. doi: 10.15252/embr.202152476 (PMC8567219; doi:10.15252/embr.202152476)
Supplement: Supplementary file 3 — Table EV1 [file EMBR-22-e52476-s009.xlsx]

## Sheet: Table EV1
Table EV1: Details of the individual experimental setups
	Experiment Name	Experimental Condition	Replicate name	12C (Light) Label	13C (Heavy) Label	MQ H/L ratio inverted	Reference
	Setup cdc55Δ	wt vs. cdc55Δ, exponential growth	01_cdc55	cdc55Δ (WR366)	wild type (WR209)	Yes	This study
	Setup cdc55Δ	wt vs. cdc55Δ, exponential growth	04_cdc55	cdc55Δ (WR366)	wild type (WR209)	Yes	This study
	Setup cdc55Δ	wt vs. cdc55Δ, exponential growth	07_cdc55	cdc55Δ (WR366)	wild type (WR209)	Yes	This study
	Setup cdc55Δ	wt vs. cdc55Δ, exponential growth	B_cdc55	cdc55Δ (WR366)	wild type (WR209)	Yes	This study
	Setup cdc55Δ	wt vs. cdc55Δ, exponential growth	D_cdc55	cdc55Δ (WR366)	wild type (WR209)	Yes	This study
	Setup cdc55Δ	wt vs. cdc55Δ, exponential growth	E_cdc55	cdc55Δ (WR366)	wild type (WR209)	Yes	This study
	Setup cdc55Δ	wt vs. cdc55Δ, exponential growth	G_cdc55	cdc55Δ (WR366)	wild type (WR209)	Yes	This study
	Setup cdc55Δ	wt vs. cdc55Δ, exponential growth	J_cdc55	cdc55Δ (WR366)	wild type (WR209)	Yes	This study
	Setup Cdc55 depletion	Mock treated vs. Cdc55 depletion, 30min induction	01_cdc55_degron	Non-depleted (GGY292)	Depleted (GGY292)	No	This study
	Setup Cdc55 depletion	Mock treated vs. Cdc55 depletion, 30min induction	02_cdc55_degron	Depleted (GGY292)	Non-depleted (GGY292)	Yes	This study
	Setup Cdc55 depletion	Mock treated vs. Cdc55 depletion, 30min induction	03_cdc55_degron	Non-depleted (GGY292)	Depleted (GGY292)	No	This study
	Setup Cdc55 depletion	Mock treated vs. Cdc55 depletion, 30min induction	04_cdc55_degron	Depleted (GGY292)	Non-depleted (GGY292)	Yes	This study
	Setup SR cdc55Δ	wt vs. cdc55Δ, 0.5 M NaCl for 10 minutes	05_cdc55_nacl	cdc55Δ (WR366)	wild type (WR209)	Yes	This study
	Setup SR cdc55Δ	wt vs. cdc55Δ, 0.5 M NaCl for 10 minutes	06_cdc55_nacl	cdc55Δ (WR366)	wild type (WR209)	Yes	This study
	Setup SR igo1Δ igo2Δ	wt vs. igo1Δ igo2Δ, 0.5 M NaCl for 10 minutes	01_osmo_igo	igo1Δ igo2Δ (WR1739)	wild type (WR209)	Yes	This study
	Setup SR igo1Δ igo2Δ	wt vs. igo1Δ igo2Δ, 0.5 M NaCl for 10 minutes	02_osmo_igo	igo1Δ igo2Δ (WR1739)	wild type (WR209)	Yes	This study
	Setup SR igo1Δ igo2Δ	wt vs. igo1Δ igo2Δ, 0.5 M NaCl for 10 minutes	03_osmo_igo	igo1Δ igo2Δ (WR1739)	wild type (WR209)	Yes	This study
	Setup SR	Exponential growth vs. 0.5 M NaCl 5 minutes	01_nacl_5min	Hog1as (WR557)	Hog1as (WR557)	Yes	Romanov et al. 2017
	Setup SR	Exponential growth vs. 0.5 M NaCl 5 minutes	02_nacl_5min	Hog1as (WR557)	Hog1as (WR557)	Yes	Romanov et al. 2017
	Setup SR	Exponential growth vs. 0.5 M NaCl 5 minutes	03_nacl_5min	Hog1as (WR557)	Hog1as (WR557)	Yes	Romanov et al. 2017
	Setup SR	Exponential growth vs. 0.5 M NaCl 5 minutes	04_nacl_5min	Hog1as (WR557)	Hog1as (WR557)	Yes	Romanov et al. 2017
	Setup SR	Exponential growth vs. 0.5 M NaCl 5 minutes	05_nacl_5min	Hog1as (WR557)	Hog1as (WR557)	Yes	Romanov et al. 2017
	Setup SR	Exponential growth vs. 0.5 M NaCl 5 minutes	06_nacl_5min	Hog1as (WR557)	Hog1as (WR557)	Yes	Romanov et al. 2017
	Setup SR Hog1as	Mock vs. inhibitor treated, 0.5 M NaCl 5 minutes	01_hog1as_5min	Hog1as + inhibitor (WR557)	Hog1as + mock (WR557)	Yes	Romanov et al. 2017
	Setup SR Hog1as	Mock vs. inhibitor treated, 0.5 M NaCl 5 minutes	02_hog1as_5min	Hog1as + inhibitor (WR557)	Hog1as + mock (WR557)	Yes	Romanov et al. 2017
	Setup rts1Δ	wt vs. rts1Δ, exponential growth	04_rts1	rts1Δ (WR602)	wild type (WR209)	Yes	Hollenstein et al. 2020
	Setup rts1Δ	wt vs. rts1Δ, exponential growth	08_rts1_1	rts1Δ (WR602)	wild type (WR209)	Yes	Hollenstein et al. 2020
	Setup rts1Δ	wt vs. rts1Δ, exponential growth	08_rts1_2	wild type (WR209)	rts1Δ (WR602)	No	Hollenstein et al. 2020
	Setup rts1Δ	wt vs. rts1Δ, exponential growth	F_rts1	rts1Δ (WR602)	wild type (WR209)	Yes	Hollenstein et al. 2020
	Setup rts1Δ	wt vs. rts1Δ, exponential growth	I_rts1	rts1Δ (WR602)	wild type (WR209)	Yes	Hollenstein et al. 2020
	Table EV1. Overview on the experimental setup of the MS experiments containing details on experiment name, experimental condition, strains used, and SILAC labeling.
