# Supplementary material for: A phosphatase‐centric mechanism drives stress signaling response
Source: EMBO Rep. 2021 Sep 24;22(11):e52476. doi: 10.15252/embr.202152476 (PMC8567219; doi:10.15252/embr.202152476)
Supplement: Supplementary file 4 — Table EV2 [file EMBR-22-e52476-s008.xlsx]

## Sheet: Table EV2
Table EV2: Strains used in this study
Name	Background	Genotype	Reference
W303-1A SILAC derivates
WR209	W303, Mat a	lys1::kanMX arg4::kanMX CAN1 leu2-3,112 trp1-1 ura3-1 ade2-1 his3-11,15	Reiter et al., Proteomics 12, 3030-3043 (2012)
WR210	W303, Mat α	lys1::kanMX arg4::kanMX CAN1 leu2-3,112 trp1-1 ura3-1 ade2-1 his3-11,15	Reiter et al., Proteomics 12, 3030-3043 (2012)
WR365	W303, Mat α	cdc55::HIS3 lys1::kanMX arg4::kanMX CAN1 leu2-3,112 trp1-1 ura3-1 ade2-1 his3-11,23	This study
WR366	W303, Mat a	cdc55::HIS3 lys1::kanMX arg4::kanMX CAN1 leu2-3,112 trp1-1 ura3-1 ade2-1 his3-11,23	This study
WR602	W303, Mat a	rts1::HIS3 lys1::kanMX arg4::kanMX CAN1 leu2-3,112 trp1-1 ura3-1 ade2-1 his3-11,23	Hollenstein et al., bioRxiv.org (2020)
WR1739	W303, Mat a	igo1::natMX igo2::hphMX lys1::kanMX arg4::kanMX CAN1 leu2-3,112 trp1-1 ura3-1 ade2-1 his3-11,15	This study
GG292	W303, Mat a	tTA-LEU2 TIR2-HIS3 tetO7-AID*-CDC55-URA3 lys1::kanMX arg4::kanMX CAN1 leu2-3,112 trp1-1 ura3-1 ade2-1 his3-11,23	This study
GG573	W303, Mat a	tTA-LEU2 TIR2-HIS3 tetO7-AID*-CDC55-URA3 Gis1-HTBeaq-natMX Rph1-HTB-hphMX lys1::kanMX arg4::kanMX CAN1 leu2-3,112 trp1-1 ura3-1 ade2-1 his3-11,15	This study
M-Track strains
WR1030	S288c Mat α	CDC55-TEV-ProteinA-Histone3-HA-URA3 his3Δ1 leu2Δ0 lys1Δ0	This study
WR1111	S288c Mat a	CHS5-myc-HKMT-LEU2 CDC55-TEV-ProteinA-Histone3-HA-URA3 his3Δ1 leu2Δ0 met15Δ0 ura3Δ0	This study
WR1113	S288c Mat α	NET1-myc-HKMT-LEU2 CDC55-TEV-ProteinA-Histone3-HA-URA3 his3Δ1 leu2Δ0 lys1Δ0 met15Δ0 ura3Δ0	This study
WR1114	S288c Mat α	NUP2-myc-HKMT-LEU2 CDC55-TEV-ProteinA-Histone3-HA-URA3 his3Δ1 leu2Δ0 lys1Δ0 met15Δ0 ura3Δ0	This study
WR1115	S288c Mat α	RGC2-myc-HKMT-LEU2 CDC55-TEV-ProteinA-Histone3-HA-URA3 his3Δ1 leu2Δ0 met15Δ0 ura3Δ0	This study
WR1116	S288c Mat α	RIM15-myc-HKMT-LEU2 CDC55-TEV-ProteinA-Histone3-HA-URA3 his3Δ1 leu2Δ0 met15Δ0 ura3Δ0	This study
WR1117	S288c Mat α	SHE3-myc-HKMT-LEU2 CDC55-TEV-ProteinA-Histone3-HA-URA3 his3Δ1 leu2Δ0 met15Δ0 ura3Δ0	This study
WR1190	S288c Mat a	RGC1-myc-HKMT-LEU2 CDC55-TEV-ProteinA-Histone3-HA-URA3 his3Δ1 leu2Δ0 met15Δ0 ura3Δ0	This study
WR1194	S288c Mat a	BFA1-myc-HKMT-LEU2 CDC55-TEV-ProteinA-Histone3-HA-URA3 his3Δ1 leu2Δ0 met15Δ0 ura3Δ0	This study
WR1196	S288c Mat a	HXK2-myc-HKMT-LEU2 CDC55-TEV-ProteinA-Histone3-HA-URA3 his3Δ1 leu2Δ0 met15Δ0 ura3Δ0	This study
WR1201	S288c Mat a	BLM10-myc-HKMT-LEU2 CDC55-TEV-ProteinA-Histone3-HA-URA3 his3Δ1 leu2Δ0 lys1Δ0 met15Δ0 ura3Δ0	This study
WR1205	S288c Mat a	NUP60-myc-HKMT-LEU2 CDC55-TEV-ProteinA-Histone3-HA-URA3 his3Δ1 leu2Δ0 lys1Δ0 ura3Δ0	This study
WR1211	S288c Mat a	GIS1-myc-HKMT-LEU2 CDC55-TEV-ProteinA-Histone3-HA-URA3 his3Δ1 leu2Δ0 lys1Δ0 ura3Δ0	This study
WR1213	S288c Mat α	SMY2-myc-HKMT-LEU2 CDC55-TEV-ProteinA-Histone3-HA-URA3 his3Δ1 leu2Δ0 met15Δ0 ura3Δ0	This study
WR1214	S288c Mat α	SEC16-myc-HKMT-LEU2 CDC55-TEV-ProteinA-Histone3-HA-URA3 his3Δ1 leu2Δ0 lys1Δ0 ura3Δ0	This study
WR1219	S288c Mat α	NAB2-myc-HKMT-LEU2 CDC55-TEV-ProteinA-Histone3-HA-URA3 his3Δ1 leu2Δ0 met15Δ0 ura3Δ0	This study
WR1224	S288c Mat a	EPO1-myc-HKMT-LEU2 CDC55-TEV-ProteinA-Histone3-HA-URA3 his3Δ1 leu2Δ0 ura3Δ0	This study
WR1236	S288c Mat α	HOG1-myc-HKMT-LEU2 CDC55-TEV-ProteinA-Histone3-HA-URA3 his3Δ1 leu2Δ0 met15Δ0 ura3Δ0	This study
WR1238	S288c Mat a	REG1-myc-HKMT-LEU2 CDC55-TEV-ProteinA-Histone3-HA-URA3 his3Δ1 leu2Δ0 lys1Δ0 ura3Δ0	This study
WR1347	S288c Mat a	STE5-myc-HKMT-LEU2 CDC55-TEV-ProteinA-Histone3-HA-URA3 his3Δ1 leu2Δ0 met15Δ0 ura3Δ0	This study
WR1485	S288c Mat a	RPH1-myc-HKMT-LEU2 CDC55-TEV-ProteinA-Histone3-HA-URA3 his3Δ1 leu2Δ0 met15Δ0 ura3Δ0	This study
WR1760	S288c Mat α	EAP1-myc-HKMT-LEU2 CDC55-TEV-ProteinA-Histone3-HA-URA3 his3Δ1 leu2Δ0 met15Δ0 ura3Δ0	This study
WR1763	S288c Mat α	GET2-myc-HKMT-LEU2 CDC55-TEV-ProteinA-Histone3-HA-URA3 his3Δ1 leu2Δ0 met15Δ0 ura3Δ0	This study
WR1767	S288c Mat α	KEL1-myc-HKMT-LEU2 CDC55-TEV-ProteinA-Histone3-HA-URA3 his3Δ1 leu2Δ0 met15Δ0 ura3Δ0	This study
WR1771	S288c Mat α	YAP1-myc-HKMT-LEU2 CDC55-TEV-ProteinA-Histone3-HA-URA3 his3Δ1 leu2Δ0 met15Δ0 ura3Δ0	This study
GG628	S288c Mat a	rim15::hphMX GIS1-myc-HKMT-LEU2 CDC55-TEV-ProteinA-Histone3-HA-URA3 his3Δ1 leu2Δ0 lys1Δ0 ura3Δ0	This study
GG630	S288c Mat a	rim15::hphMX RPH1-myc-HKMT-LEU2 CDC55-TEV-ProteinA-Histone3-HA-URA3 his3Δ1 leu2Δ0 met15Δ0 ura3Δ0	This study
MJ334	S288c Mat a	OXR1-myc-HKMT-LEU2 CDC55-TEV-ProteinA-Histone3-HA-URA3 his3Δ1 leu2Δ0 met15Δ0 ura3Δ0	This study
MJ335	S288c Mat a	IGO1-myc-HKMT-LEU2 CDC55-TEV-ProteinA-Histone3-HA-URA3 his3Δ1 leu2Δ0 met15Δ0 ura3Δ0	This study
MJ336	S288c Mat a	IGO2-myc-HKMT-LEU2 CDC55-TEV-ProteinA-Histone3-HA-URA3 his3Δ1 leu2Δ0 met15Δ0 ura3Δ0	This study
other strains
W303-1A	W303, Mat a	can1-100, leu2-3,112 trp1-1 ura3-1 ade2-1 his3-11,15	Thomas and Rothstein, Cell 56, 619-630 (1989)
W303-1B	W303, Mat α	can1-100, leu2-3,112 trp1-1 ura3-1 ade2-1 his3-11,15	Thomas and Rothstein, Cell 56, 619-630 (1989)
GG163	W303, Mat a	tTA::LEU2 TIR2::HIS3 tetO7-AID*-CDC55-URA3 leu2-3,112 trp1-1 ura3-1 ade2-1 his3-11,23	This study
GG267	W303, Mat a	tTA::LEU2 TIR2::HIS3 tetO7-AID*-CDC55-URA3 GIS1-HA-kanMX leu2-3,112 trp1-1 ura3-1 ade2-1 his3-11,23	This study
GG274	W303, Mat a	tTA-LEU2 TIR2-HIS3 tetO7-AID*-CDC55-URA3 RPH1-HA-kanMX leu2-3,112 trp1-1 ura3-1 ade2-1 his3-11,24	This study
GG582	W303, Mat a	tTA-LEU2 TIR2-HIS3 tetO7-AID*-CDC55-URA3 igo1::natMX igo2::TRP1 leu2-3,112 trp1-1 ura3-1 ade2-1 his3-11,23	This study
GG589	W303, Mat a	gis1::kanMX rph1::TRP1 igo1::natMX igo2::HIS3 leu2-3,112 trp1-1 ura3-1 ade2-1 his3-11,23	This study
GG590	W303, Mat a	tTA-LEU2 TIR2-HIS3 tetO7-AID*-CDC55-URA3 igo1::natMX igo2::TRP1 GIS1-HA-kanMX leu2-3,112 trp1-1 ura3-1 ade2-1 his3-11,23	This study
GG592	W303, Mat a	tTA-LEU2 TIR2-HIS3 tetO7-AID*-CDC55-URA3 igo1::natMX igo2::TRP1 RPH1-HA-kanMX leu2-3,112 trp1-1 ura3-1 ade2-1 his3-11,24	This study
GG593	W303, Mat a	igo1::natMX igo2::HIS3 leu2-3,112 trp1-1 ura3-1 ade2-1 his3-11,23	This study
GG594	W303, Mat a	igo1::natMX igo2::TRP1 leu2-3,112 trp1-1 ura3-1 ade2-1 his3-11,23	This study
GG597	W303, Mat a	igo1::natMX igo2::TRP1 GIS1-HA-kanMX leu2-3,112 trp1-1 ura3-1 ade2-1 his3-11,23	This study
GG600	W303, Mat a	igo1::natMX igo2::TRP1 RPH1-HA-kanMX leu2-3,112 trp1-1 ura3-1 ade2-1 his3-11,23	This study
GG603	W303, Mat a	rph1::TRP1 gis1::kanMX yIPlac218-6xFLAG-RPH1-LEU2 leu2-3,112 trp1-1 ura3-1 ade2-1 his3-11,23	This study
GG606	W303, Mat a	rph1::TRP1 gis1::kanMX yIPlac218-6xFLAG-RPH1-5ALA-LEU2 leu2-3,112 trp1-1 ura3-1 ade2-1 his3-11,23	This study
GG609	W303, Mat a	gis1::kanMX rph1::TRP1 yIPlac211-URA3 leu2-3,112 trp1-1 ura3-1 ade2-1 his3-11,23	This study
JF213	W303, Mat a	rph1::TRP1 gis1::kanMX yIPlac218-6xFLAG-LEU2 leu2-3,112 trp1-1 ura3-1 ade2-1 his3-11,23	This study
JF254	W303, Mat a	gis1::kanMX yIPlac211-9xmyc-GIS1-URA3 leu2-3,112 trp1-1 ura3-1 ade2-1 his3-11,23	This study
JF380	W303, Mat a	gis1::kanMX rph1::TRP1 yIPlac211-9xmyc-GIS1-URA3 leu2-3,112 trp1-1 ura3-1 ade2-1 his3-11,23	This study
JF384	W303, Mat a	gis1::kanMX rph1::TRP1 yIPlac211-9xmyc-GIS1-5ALA-URA3 leu2-3,112 trp1-1 ura3-1 ade2-1 his3-11,23	This study
JF463	W303, Mat a	rph1::TRP1 yIPlac218-6xFLAG-RPH1-LEU2 leu2-3,112 trp1-1 ura3-1 ade2-1 his3-11,23	This study
JF83	W303, Mat a	gis1::kanMX rph1::TRP1 leu2-3,112 trp1-1 ura3-1 ade2-1 his3-11,23	This study
JF514	W303, Mat a	cdc55::HIS3 leu2-3,112 trp1-1 ura3-1 ade2-1 his3-11,23	This study
JV1028	W303, Mat a	igo1::natMX igo2::TRP1 cdc55::HIS3 leu2-3,112 trp1-1 ura3-1 ade2-1 his3-11,23	This study
MJ33	W303, Mat a	hog1::HIS3 leu2-3,112 trp1-1 ura3-1 ade2-1 his3-11,23	This study
