# Supplementary material for: A phosphatase‐centric mechanism drives stress signaling response
Source: EMBO Rep. 2021 Sep 24;22(11):e52476. doi: 10.15252/embr.202152476 (PMC8567219; doi:10.15252/embr.202152476)
Supplement: Supplementary file 5 — Table EV3 [file EMBR-22-e52476-s005.xlsx]

## Sheet: Table EV3
Table EV3: Plasmids used in this study
Name	Background	Characteristics	Reference
pCK900		Integrative mycHKMT tag, LEU2	Bresovich et al., Yeast 32, 355-365 (2015)
pCK902		Integrative TEV–protA–H3HA tag, URA3	Bresovich et al., Yeast 32, 355-365 (2015)
pJA31	pJET	mycHKMT, LEU2 tagging cassette (pCK900) with primer annealing sequences according to Knop et al., Yeast 15, 963-972 (1999)	Janschitz et al., Cell Communication and Signaling 17, Article number: 66 (2019)
pJA48		Integrative protA-H3HA tag, URA3	This study
pWR268		Integrative HTBeap tag, natMX	Reiter et al., Proteomics 12, 3030-3043 (2012)
pWR160		Integrative HTB tag, hphMX	Reiter et al., Proteomics 12, 3030-3043 (2012)
pYM3/pGA2255/pFA6a-6HA-kanMX6	pFA6a-kanMX4	6xHA, kanMX tagging cassette	Knop et al., Yeast 15, 963-972 (1997)
pGA2259/pFA6a-kanMX6	pFA6a	Integrative kanMX6 (equivalent to pFA6aHis3MX)	Wach et al. Yeast 10, 1793-1808 (1994)
pGA2260/pFA6a-HIS3MX6	pFA6a	Integrative His3MX6 (equivalent to pFA6aHis3MX)	Wach et al. Yeast 10, 1793-1808 (1994)
pGA2264/pFA6a-TRP1MX6	pFA6a	Integrative Trp1MX6 (equivalent to pFA6aHis3MX)	Wach et al. Yeast 10, 1793-1808 (1994)
pFA6a-hphMX6	pFA6a	Integrative hphMX6	Hentges et al., Yeast 22, 1013-1019 (2005)
pFA6a-natMX6	pFA6a	Integrative natMX6	Hentges et al., Yeast 22, 1013-1019 (2005)
pYM1	pFA6a-GFPS65T-kanMX6	3xHA, kanMX tagging cassette	Knop et al., Yeast 15, 963-972 (1997)
YIPlac211		YI-type (integrating) shuttle vector	Gietz et al., Gene 74, 527-534 (1988)
YIPlac128		YI-type (integrating) shuttle vector	Gietz et al., Gene 74, 527-534 (1988)
p2352		Integrative pHyg-AID*-6HA	Morawska and Ulrich, Yeast 30, 341-351 (2013)
pL235		Oryza sativa TIR1 (OsTIR1)	PTA4998TM; ATCC
pGG46	YIPlac253	Integrative p253-GPD1-osTIR, HIS3	kindly provided by Franz Klein
pGG89	YIPlac253	Integrative p253-pGPD1-tR domain-VP16 transactivation domain, LEU2	this study
pGG92	YIPlac128	Integrative pGPD1-tR domain-VP16 transactivation domain, LEU2	this study
pGG95	YIPlac211	Integrative p211-tetO7-Aid*-N-CDC55, URA3	this study
pJF83	YIPlac211	9xmyc-GIS1	this study
pJF91	YIPlac211	9xmyc-GIS1-5ALA	this study
pJF97	YIPlac128	6xFLAG-RPH1	this study
pJF98	YIPlac128	6xFLAG-RPH1-5ALA	this study
