# Supplementary material for: A phosphatase‐centric mechanism drives stress signaling response
Source: EMBO Rep. 2021 Sep 24;22(11):e52476. doi: 10.15252/embr.202152476 (PMC8567219; doi:10.15252/embr.202152476)
Supplement: Supplementary file 6 — Dataset EV1 [file EMBR-22-e52476-s002.xlsx]

## Sheet: Dataset EV1 description
Dataset EV1: Summary of quantified phosphorylation sites over MS shotgun experiments of our study, and previous studies.
	Column Name	Description
	Protein Standard Name	Standard name of protein according to SGD
	Protein Systematic Name	Systematic name of protein according to SGD
	Phospho sites	phosphorylated residues given by position in sequence and phosphorylated amino acid (STY)
	Phospho (STY)	number of phosphorylations
	S/T-P motif	presence of S/T-P motif per phosphorylated residue is indicated
	M-Track results	M-track results are highlighted with (+) for an observed proximity signal with Cdc55, and (-) for absence of a proximity signal
	SILAC Ratio	Log2 SILAC ratio in given experimental condition (knock out vs. wild type, stressed vs. unstressed, inhibited vs. not inhibited), with purple indicating negative ratios and orange indicating positive ratios
	Num	number of quantifications per site per experimental condition (across replicates)
	Std	standard deviation of quantifications per site per experimental condition (across replicates)
	* SR = stress response
	Dataset EV1. Summary of quantified phosphorylation sites over MS shotgun experiments of our study, and previous studies (eight experimental conditions in total). The table includes SILAC log2 ratios of quantified phosphorylation sites in different conditions, as well as details on the presence of S/T-P motifs. Proteins that showed interaction with Cdc55, based on our protein-protein proximity ass…

## Sheet: Phosphorylation sites
Protein Standard Name	Protein Systematic Name	Phospho sites	Phospho (STY)	S/T-P motif	M-Track results		Setup cdc55Δ	cdc55D	cdc55D	Setup Cdc55 depletion			Setup SR cdc55Δ	SR-cdc55D	SR-cdc55D	Setup SR igo1Δigo2Δ	SR-igoD	SR-igoD	Setup SR (Romanov et al., 2017)	SR	SR	Setup SR Hog1 inhibition (Romanov et al., 2017)	SR-hog1as	SR-hog1as	Setup rts1Δ (Hollenstein et al., 2020)	rts1D	rts1D	Setup Cdc28 inhibition (Kanshin et al., 2017)	cdc28as	cdc28as
							SILAC Ratio	Num	Std	SILAC Ratio	Num	Std	SILAC Ratio	Num	Std	SILAC Ratio	Num	Std	SILAC Ratio	Num	Std	SILAC Ratio	Num	Std	SILAC Ratio	Num	Std	SILAC Ratio	Num	Std
AAH1	YNL141W	232(S) / 234(Y) / 243(S)	3	- / - / -			-	0	-	-	0	-	-	0	-	-	0	-	1.32625	1	-	-	0	-	-	0	-	-	0	-
AAH1	YNL141W	264(S)	1	-			-	0	-	-	0	-	-	0	-	-	0	-	-0.360099	1	-	0.0123435	2	0.0222463	-	0	-	-	0	-
AAR2	YBL074C	331(S)	1	-			-	0	-	-	0	-	-	0	-	-	0	-	-0.246543	1	-	-	0	-	-	0	-	-	0	-
AAT1	YKL106W	319(S)	1	-			-	0	-	-	0	-	-	0	-	-	0	-	-	0	-	-0.720018	1	-	-	0	-	-	0	-
AAT1	YKL106W	76(S)	1	-			0.0486156	1	-	-	0	-	-0.0893937	2	0.0420494	-	0	-	0.0736022	1	-	0.243769	2	0.24256	0.101306	2	0.000891087	-	0	-
AAT2	YLR027C	252(S)	1	-			-	0	-	-	0	-	-	0	-	-	0	-	-	0	-	0.231998	1	-	-	0	-	-	0	-
ABD1	YBR236C	141(S)	1	SP			-	0	-	0.0649261	3	0.0677615	-	0	-	-	0	-	-	0	-	-	0	-	-0.0341606	1	-	-	0	-
ABF1	YKL112W	153(T)	1	-			-	0	-	-	0	-	-1.84206	1	-	-	0	-	-	0	-	-	0	-	-	0	-	-	0	-
ABF1	YKL112W	161(S)	1	-			-	0	-	0.348919	4	0.304781	-	0	-	-	0	-	0.153547	1	-	-	0	-	-0.188759	2	0.146189	-	0	-
ABF1	YKL112W	189(T)	1	-			-	0	-	-0.595206	4	0.234597	-	0	-	-	0	-	-	0	-	-	0	-	-0.557267	2	0.14535	-0.211163	1	-
ABF1	YKL112W	193(S)	1	-			-	0	-	-0.0404503	4	0.246693	-	0	-	-	0	-	-	0	-	-	0	-	-0.888232	2	0.123418	-0.0889746	1	-
ABF1	YKL112W	198(S)	1	-			-	0	-	0.546221	1	-	-	0	-	-	0	-	-	0	-	-	0	-	-	0	-	-	0	-
ABF1	YKL112W	207(S)	1	-			-0.919927	1	-	-	0	-	-	0	-	-	0	-	-	0	-	-	0	-	-	0	-	-	0	-
ABF1	YKL112W	215(S)	1	-			-	0	-	-	0	-	-	0	-	-	0	-	-	0	-	-	0	-	-	0	-	0.141214	1	-
ABF1	YKL112W	234(Y)	1	-			-	0	-	-	0	-	-	0	-	-	0	-	-	0	-	0.0612752	1	-	-	0	-	-	0	-
ABF1	YKL112W	235(S)	1	-			-1.12514	1	-	-	0	-	-1.27536	2	0.663631	-	0	-	-0.273988	1	-	-	0	-	-0.552799	1	-	-	0	-
ABF1	YKL112W	256(S)	1	-			-	0	-	-	0	-	-1.70755	1	-	-	0	-	-	0	-	-	0	-	-1.43221	1	-	-	0	-
ABF1	YKL112W	311(T)	1	-			-1.16615	1	-	-	0	-	-0.96836	1	-	-	0	-	-	0	-	-	0	-	-	0	-	-	0	-
ABF1	YKL112W	312(S)	1	-			-	0	-	-	0	-	-	0	-	-	0	-	-0.109575	1	-	0.0845972	1	-	-	0	-	-	0	-
ABF1	YKL112W	467(S)	1	-			0.169527	2	0.466192	-0.0300399	4	0.176884	-	0	-	-	0	-	-0.979487	1	-	-0.371722	1	-	-0.142383	3	0.168792	0.141518	1	-
ABF1	YKL112W	477(S)	1	-			-0.520074	1	-	-	0	-	-	0	-	-	0	-	-	0	-	-	0	-	-	0	-	-	0	-
ABF1	YKL112W	478(S)	1	-			0.481733	1	-	0.672489	2	0.0844059	-	0	-	-	0	-	-	0	-	-	0	-	-	0	-	-	0	-
ABF1	YKL112W	483(S)	1	-			-0.128073	1	-	-	0	-	-	0	-	-	0	-	-	0	-	-	0	-	-	0	-	-	0	-
ABF1	YKL112W	496(S)	1	-			-0.162899	1	-	-	0	-	-0.181108	2	0.0213823	-0.174667	1	-	0.187736	1	-	-0.0536981	1	-	-	0	-	-	0	-
ABF1	YKL112W	618(S)	1	-			0.0411124	3	0.163579	0.150596	4	0.165265	-0.53649	2	0.108939	-0.414305	1	-	0.183391	2	0.00418807	0.0877948	2	0.121284	-0.219609	3	0.11944	0.00425938	1	-
ABF1	YKL112W	630(S)	1	-			-	0	-	-	0	-	-	0	-	-	0	-	-	0	-	-	0	-	0.1068	1	-	-	0	-
ABF1	YKL112W	633(T)	1	-			-	0	-	-	0	-	-	0	-	-	0	-	-	0	-	-	0	-	0.231941	1	-	-	0	-
ABF1	YKL112W	655(S)	1	-			-0.11871	1	-	-0.654278	4	0.0510898	-0.342539	1	-	-	0	-	-0.371298	1	-	0.127478	1	-	-0.342176	2	0.0837992	-	0	-
ABF1	YKL112W	683(S)	1	-			-	0	-	-	0	-	0.047881	1	-	-	0	-	-	0	-	-	0	-	-	0	-	-	0	-
ABF1	YKL112W	720(S)	1	-			1.37481	1	-	0.371806	4	0.46434	-0.478249	1	-	0.337892	3	0.179518	0.35191	1	-	-0.0828816	1	-	0.0562724	2	0.148005	-0.0471528	1	-
ABF2	YMR072W	132(S)	1	-			0.0225862	1	-	-	0	-	0.861772	2	0.304927	-	0	-	-	0	-	-	0	-	-	0	-	-	0	-
ABF2	YMR072W	156(S)	1	-			-	0	-	-	0	-	0.615115	1	-	-	0	-	-	0	-	-	0	-	-	0	-	-	0	-
ABP1	YCR088W	157(T)	1	TP			-	0	-	0.654951	3	0.604117	-	0	-	-	0	-	-	0	-	-	0	-	1.10168	2	0.206995	0.342191	1	-
ABP1	YCR088W	165(T)	1	TP			-	0	-	-	0	-	-	0	-	-	0	-	-	0	-	-	0	-	-	0	-	-0.560596	1	-
ABP1	YCR088W	165(T) / 167(S)	2	TP / -			-	0	-	-	0	-	-	0	-	-	0	-	-0.0389759	1	-	-	0	-	-	0	-	-	0	-
ABP1	YCR088W	165(T) / 169(S)	2	TP / SP			2.84417	4	0.610535	0.0153587	4	0.572707	2.01048	2	0.233412	-0.807076	3	0.278509	0.717739	2	0.351954	0.214451	2	0.0227016	0.450946	3	0.477618	-	0	-
ABP1	YCR088W	167(S)	1	-			0.226225	1	-	-	0	-	-	0	-	-	0	-	-	0	-	-	0	-	0.361492	1	-	-	0	-
ABP1	YCR088W	167(S) / 169(S)	2	- / SP			0.856232	1	-	-	0	-	0.883447	1	-	-	0	-	-	0	-	-	0	-	-	0	-	-	0	-
ABP1	YCR088W	169(S)	1	SP			1.14545	7	0.638658	-0.26166	4	0.168257	0.670793	2	0.0603729	-0.127538	1	-	0.213627	2	0.142242	-0.0201797	2	0.135386	0.897022	5	0.45523	-0.415828	1	-
ABP1	YCR088W	181(T)	1	TP			0.574722	1	-	-0.62773	3	0.262503	0.496108	1	-	-	0	-	-	0	-	-	0	-	0.224796	3	0.278491	-0.523014	1	-
ABP1	YCR088W	181(T) / 183(S)	2	TP / SP			1.97203	7	0.761409	0.402272	4	0.344345	1.23587	2	0.124571	-0.485569	3	0.222026	0.609153	2	0.0091408	0.360409	1	-	1.45573	5	0.708872	-	0	-
ABP1	YCR088W	183(S)	1	SP			0.857025	1	-	0.382645	4	0.283059	-	0	-	-0.30111	1	-	-	0	-	-	0	-	0.951372	2	0.0929662	-0.0589207	1	-
ABP1	YCR088W	223(S)	1	-			0.516229	1	-	-	0	-	0.473691	1	-	-	0	-	0.78979	1	-	-	0	-	-	0	-	0.691871	1	-
ABP1	YCR088W	253(T)	1	-			0.502203	1	-	-	0	-	-	0	-	-	0	-	1.23456	1	-	-	0	-	-	0	-	-	0	-
ABP1	YCR088W	257(S)	1	-			-	0	-	-	0	-	0.885628	1	-	-	0	-	-	0	-	-	0	-	-	0	-	-	0	-
ABP1	YCR088W	282(S)	1	-			2.38552	1	-	-	0	-	0.743175	2	0.112328	-	0	-	3.39698	1	-	-	0	-	-	0	-	-	0	-
ABP1	YCR088W	291(S)	1	-			0.306907	1	-	-	0	-	0.61979	1	-	-	0	-	-	0	-	-	0	-	0.148601	1	-	-	0	-
ABP1	YCR088W	313(S)	1	SP			-	0	-	-	0	-	-	0	-	-	0	-	-	0	-	-	0	-	-	0	-	-0.0583719	1	-
ABP1	YCR088W	357(S)	1	-			0.194117	1	-	-	0	-	0.199267	1	-	-	0	-	-	0	-	-	0	-	-	0	-	-	0	-
ABP1	YCR088W	365(S)	1	-			0.0138139	2	0.248714	0.27127	4	0.112119	0.151015	2	0.0131282	0.0120994	1	-	0.321647	2	0.0522223	0.250219	2	0.212884	0.179744	3	0.140443	0.10904	1	-
ABP1	YCR088W	383(S)	1	-			0.65919	2	0.288759	-0.153124	4	0.179092	1.1662	1	-	-	0	-	-0.533507	2	0.241995	-	0	-	0.0461923	2	0.159892	-	0	-
ABP1	YCR088W	386(T)	1	-			1.95584	1	-	-	0	-	-	0	-	-	0	-	-	0	-	-	0	-	-	0	-	-	0	-
ABP1	YCR088W	389(S)	1	SP			2.62498	7	0.30318	0.664804	4	0.697379	2.0214	2	0.112938	0.117432	1	-	1.30202	2	0.201927	0.973944	2	1.36901	0.620292	5	0.541406	-	0	-
ABP1	YCR088W	458(S)	1	-			-0.123046	3	0.0441176	-0.780191	3	0.100538	-0.414889	2	0.811756	-	0	-	0.275824	2	0.072544	0.383048	2	0.0965439	0.24937	1	-	2.16782	1	-
ABP1	YCR088W	475(S)	1	-			-	0	-	-	0	-	-	0	-	-	0	-	0.419151	1	-	-	0	-	-	0	-	-	0	-
ABP1	YCR088W	478(S)	1	-			-	0	-	-	0	-	-	0	-	-	0	-	0.263198	1	-	-1.76182	1	-	0.695634	1	-	-	0	-
ABP1	YCR088W	481(S)	1	-			0.0259132	1	-	-0.0938728	4	0.0590721	-	0	-	-0.392006	2	0.0494587	-	0	-	-2.40434	1	-	0.902505	4	0.309348	-0.0664266	1	-
ABP1	YCR088W	515(S)	1	-			-	0	-	-0.987144	1	-	-	0	-	-	0	-	-	0	-	-	0	-	-	0	-	-	0	-
ABP140	YOR239W	12(S)	1	-			-0.0299062	1	-	-	0	-	0.957796	1	-	-	0	-	-	0	-	-	0	-	-	0	-	-	0	-
ABP140	YOR239W	150(T)	1	TP			0.852881	1	-	-	0	-	0.429995	1	-	-	0	-	0.640956	1	-	-	0	-	-	0	-	-	0	-
ABP140	YOR239W	194(T)	1	-			-	0	-	-	0	-	-	0	-	-0.244263	1	-	-	0	-	-	0	-	-	0	-	-	0	-
ABP140	YOR239W	201(S)	1	-			0.185702	3	0.142928	0.144148	4	0.0663491	-0.0828666	2	0.0616031	-0.0224125	2	0.157543	0.49461	1	-	0.244396	2	0.0281162	-0.735105	1	-	0.3826	1	-
ABP140	YOR239W	26(S)	1	-			-	0	-	1.1681	1	-	-	0	-	-	0	-	-	0	-	-	0	-	-	0	-	-	0	-
ABP140	YOR239W	312(T) / 326(S)	2	- / -			-0.16284	1	-	-	0	-	-	0	-	-	0	-	-	0	-	-	0	-	-	0	-	-	0	-
ABP140	YOR239W	321(S)	1	-			-0.522678	3	0.444735	-0.235275	4	0.397742	-0.437904	2	0.312942	0.115997	2	0.219679	-0.991839	1	-	-	0	-	-0.341758	3	0.00976536	0.621683	1	-
ABP140	YOR239W	321(S) / 326(S)	2	- / -			-0.0702387	1	-	-0.178135	2	0.203718	-	0	-	0.160382	3	0.182105	-	0	-	-	0	-	-0.248344	3	0.269637	-	0	-
ABP140	YOR239W	326(S)	1	-			-	0	-	-	0	-	-	0	-	-	0	-	-	0	-	-	0	-	-0.222066	2	0.506822	0.0446937	1	-
ABP140	YOR239W	70(T)	1	-			-	0	-	-	0	-	0.20505	1	-	-	0	-	-	0	-	-	0	-	-	0	-	-	0	-
ABP140	YOR239W	84(T)	1	-			-	0	-	0.566036	1	-	-0.0723657	1	-	-	0	-	-	0	-	0.253541	1	-	-	0	-	-	0	-
ABP140	YOR239W	93(S)	1	-			0.104806	3	0.148042	0.248187	4	0.192095	-0.0863813	2	0.0393632	-0.00691555	3	0.067538	0.249438	2	0.0955891	0.215327	2	0.0118729	-0.447987	3	0.273734	0.0904854	1	-
ABP140	YOR239W	95(S)	1	-			-0.17372	1	-	-0.163359	2	0.290085	-0.0300833	2	0.0436766	0.119276	2	0.103984	0.202507	2	0.153475	0.190252	2	0.112405	-	0	-	-	0	-
ACC1	YNR016C	10(S)	1	SP			0.107964	1	-	-0.141068	4	0.236956	-	0	-	-0.203052	1	-	-0.35264	2	0.136552	-0.0569139	2	0.187918	0.219106	3	0.256988	-0.610215	1	-
ACC1	YNR016C	1060(S)	1	-			-	0	-	-0.165146	2	0.392702	-	0	-	-	0	-	-	0	-	-	0	-	-	0	-	-	0	-
ACC1	YNR016C	1114(T)	1	-			-	0	-	-1.63086	1	-	-	0	-	-	0	-	-	0	-	-	0	-	-	0	-	-	0	-
ACC1	YNR016C	1148(S)	1	-			-	0	-	-	0	-	-	0	-	-	0	-	-	0	-	-	0	-	-	0	-	0.0029894	1	-
ACC1	YNR016C	1157(S)	1	-			-	0	-	-0.536436	3	0.352199	0.129485	1	-	0.448498	3	0.547583	-0.914595	1	-	-1.31968	2	0.123975	0.244889	1	-	-0.00659637	1	-
ACC1	YNR016C	1323(Y) / 1327(S)	2	- / -			-	0	-	-	0	-	-	0	-	-	0	-	-	0	-	-	0	-	-0.14201	1	-	-	0	-
ACC1	YNR016C	1327(S) / 1329(T) / 1330(S)	3	- / - / SP			-	0	-	-	0	-	-2.97474	1	-	-	0	-	-	0	-	-	0	-	-	0	-	-	0	-
ACC1	YNR016C	2(S)	1	-			-	0	-	0.517524	4	0.542162	-	0	-	-0.661747	2	0.16671	-	0	-	-	0	-	0.220953	2	0.296576	0.112305	1	-
ACC1	YNR016C	2(S) / 10(S)	2	- / SP			-	0	-	-	0	-	-	0	-	-0.235664	2	0.0765284	-	0	-	-	0	-	-	0	-	-	0	-
ACC1	YNR016C	2(S) / 5(S)	2	- / -			-	0	-	-	0	-	-	0	-	-0.0468875	3	0.22944	-	0	-	-	0	-	-	0	-	-	0	-
ACC1	YNR016C	2(S) / 9(S)	2	- / -			-	0	-	-	0	-	-	0	-	-0.473688	2	0.584184	-	0	-	-	0	-	-	0	-	-	0	-
ACC1	YNR016C	2059(S)	1	-			3.94547	1	-	-	0	-	-	0	-	-	0	-	-	0	-	-	0	-	-	0	-	-	0	-
ACC1	YNR016C	2062(S)	1	-			-	0	-	-	0	-	-	0	-	-	0	-	-	0	-	-	0	-	0.235909	1	-	-	0	-
ACC1	YNR016C	2173(T) / 2179(Y)	2	- / -			-	0	-	-	0	-	-	0	-	-	0	-	-	0	-	0.301775	1	-	-	0	-	-	0	-
ACC1	YNR016C	234(S)	1	SP			-	0	-	-0.341867	1	-	-0.19797	1	-	-	0	-	-	0	-	-0.0791751	1	-	-	0	-	-	0	-
ACC1	YNR016C	420(T)	1	-			-	0	-	-	0	-	-	0	-	-	0	-	-	0	-	-	0	-	0.561435	1	-	-	0	-
ACC1	YNR016C	5(S)	1	-			-	0	-	-0.0794705	2	0.133438	0.0320493	1	-	0.00229237	3	0.0862462	-	0	-	-0.122315	1	-	0.138719	2	0.493417	-0.0691754	1	-
ACC1	YNR016C	5(S) / 10(S)	2	- / SP			-	0	-	-	0	-	-	0	-	0.107699	2	0.00543248	-	0	-	-	0	-	-	0	-	-	0	-
ACC1	YNR016C	5(S) / 9(S)	2	- / -			-	0	-	-	0	-	-	0	-	0.107485	1	-	-	0	-	-	0	-	-	0	-	-	0	-
ACC1	YNR016C	52(S)	1	-			-	0	-	-0.0567185	1	-	-	0	-	-	0	-	-	0	-	-	0	-	-	0	-	-	0	-
ACC1	YNR016C	9(S)	1	-			-	0	-	0.0462114	4	0.201144	0.267656	1	-	-0.209469	3	0.103343	-	0	-	-	0	-	0.253027	2	0.0860309	-	0	-
ACE2	YLR131C	122(S)	1	-			0.37965	2	0.162821	-	0	-	-0.178603	2	0.0657582	-	0	-	-0.489826	2	0.074713	0.56068	2	0.144588	0.800342	2	0.77155	-0.206546	1	-
ACE2	YLR131C	135(T)	1	-			-	0	-	-	0	-	-	0	-	-	0	-	-	0	-	-0.0809964	1	-	-	0	-	-	0	-
ACE2	YLR131C	137(S)	1	-			-	0	-	-1.96647	1	-	-	0	-	-	0	-	-0.623991	2	0.112142	0.263492	2	0.257385	-	0	-	-0.196903	1	-
ACE2	YLR131C	140(S)	1	-			-	0	-	-	0	-	-	0	-	-	0	-	-0.0237578	1	-	-	0	-	-	0	-	-0.196903	1	-
ACE2	YLR131C	166(T)	1	-			-	0	-	-	0	-	-	0	-	-	0	-	-	0	-	-0.184595	1	-	-	0	-	-	0	-
ACE2	YLR131C	185(S) / 186(Y) / 188(S)	3	- / - / -			0.968663	1	-	-	0	-	-	0	-	-	0	-	-	0	-	-	0	-	-	0	-	-	0	-
ACE2	YLR131C	245(T)	1	-			-	0	-	-	0	-	-	0	-	-	0	-	-	0	-	-	0	-	0.149296	1	-	-	0	-
ACE2	YLR131C	247(S)	1	-			0.19213	2	1.2683	-0.214543	1	-	-	0	-	-	0	-	-	0	-	-	0	-	-	0	-	-	0	-
ACE2	YLR131C	247(S) / 249(S)	2	- / -			-1.27426	1	-	-	0	-	-	0	-	-	0	-	-	0	-	-	0	-	-	0	-	-	0	-
ACE2	YLR131C	247(S) / 249(S) / 253(S)	3	- / - / SP			0.153836	1	-	-	0	-	-	0	-	-0.118243	2	0.0873308	0.298111	1	-	-	0	-	0.641687	1	-	-	0	-
ACE2	YLR131C	247(S) / 253(S)	2	- / SP			-	0	-	-0.274999	2	0.274356	0.352612	1	-	-	0	-	-	0	-	-	0	-	-	0	-	-	0	-
ACE2	YLR131C	249(S)	1	-			-	0	-	-0.320387	4	0.158134	-	0	-	0.3184	1	-	-	0	-	-	0	-	0.226509	2	0.0298931	0.134473	1	-
ACE2	YLR131C	249(S) / 253(S)	2	- / SP			0.436866	5	0.37322	-0.0684544	4	0.121985	0.650077	2	0.680903	0.000630014	3	0.0632742	0.43553	2	0.102459	-0.00200297	2	0.0414111	0.414883	5	0.314362	-	0	-
ACE2	YLR131C	253(S)	1	SP			0.507448	2	0.454781	0.105346	4	0.124028	0.0127566	2	0.117187	-	0	-	0.416245	2	0.421219	-0.296035	1	-	-0.0795266	2	0.131529	0.134473	1	-
ACE2	YLR131C	259(T)	1	TP			-	0	-	-	0	-	-	0	-	-	0	-	-	0	-	-	0	-	-	0	-	-1.75349	1	-
ACE2	YLR131C	299(S)	1	-			-	0	-	-	0	-	-	0	-	-	0	-	-	0	-	-	0	-	1.02371	1	-	-	0	-
ACE2	YLR131C	299(S) / 303(S)	2	- / SP			-	0	-	-0.547793	3	0.558203	-	0	-	-	0	-	-	0	-	-	0	-	-	0	-	-	0	-
ACE2	YLR131C	303(S)	1	SP			-1.07778	2	2.32477	-0.39215	1	-	-	0	-	0.458588	1	-	-0.620958	2	1.14341	-	0	-	0.393455	2	0.35249	-1.13244	1	-
ACE2	YLR131C	313(Y)	1	-			0.0840214	1	-	-	0	-	-	0	-	-	0	-	-	0	-	-	0	-	-	0	-	-	0	-
ACE2	YLR131C	317(S)	1	SP			0.271711	1	-	-1.16994	3	0.245454	0.222506	1	-	0.365674	2	0.588429	-0.272886	2	0.282997	-1.41963	1	-	-	0	-	-	0	-
ACE2	YLR131C	342(S)	1	SP			0.644882	2	0.890398	-	0	-	-0.511321	1	-	-	0	-	-0.0612204	1	-	0.127161	1	-	0.745785	1	-	-0.855854	1	-
ACE2	YLR131C	372(S)	1	-			1.95929	1	-	-0.680211	2	0.0785848	-	0	-	-	0	-	-	0	-	-0.246196	2	2.30791	-1.33242	1	-	0.261938	1	-
ACE2	YLR131C	385(S)	1	SP			-	0	-	-	0	-	-	0	-	-	0	-	-	0	-	-	0	-	-	0	-	-0.147988	1	-
ACE2	YLR131C	390(S)	1	-			-	0	-	-	0	-	-	0	-	-	0	-	-	0	-	-	0	-	-	0	-	-0.193458	1	-
ACE2	YLR131C	392(S)	1	SP			-	0	-	0.411903	1	-	-	0	-	-	0	-	-	0	-	-	0	-	-	0	-	-0.290923	1	-
ACE2	YLR131C	402(S)	1	SP			-0.289042	1	-	-1.18643	3	0.525031	-0.07695	1	-	-	0	-	-0.881105	1	-	0.920906	2	0.0991163	0.235685	1	-	-	0	-
ACE2	YLR131C	422(T)	1	TP			-	0	-	-0.898656	2	0.049666	-	0	-	-	0	-	-	0	-	-	0	-	-	0	-	-	0	-
ACE2	YLR131C	428(S)	1	SP			0.162108	3	0.481571	-0.528732	4	0.276752	-0.00233389	2	0.0984695	-	0	-	-0.0972565	2	0.104379	0.140197	2	0.202784	0.54254	3	0.278892	-0.586307	1	-
ACE2	YLR131C	436(S)	1	-			-	0	-	-	0	-	-	0	-	-	0	-	-0.488486	1	-	-	0	-	1.06113	1	-	-	0	-
ACE2	YLR131C	482(S)	1	-			-	0	-	-0.526838	1	-	-	0	-	-	0	-	-	0	-	-	0	-	-	0	-	-	0	-
ACE2	YLR131C	482(S) / 483(S)	2	- / -			-	0	-	-	0	-	0.980791	1	-	-	0	-	-	0	-	-	0	-	-	0	-	-	0	-
ACE2	YLR131C	482(S) / 486(T)	2	- / TP			0.983399	2	0.16783	-0.326259	1	-	0.736851	2	0.0396607	-0.575641	2	0.054174	-	0	-	-	0	-	-	0	-	-	0	-
ACE2	YLR131C	483(S)	1	-			-	0	-	-	0	-	-	0	-	-	0	-	-	0	-	-0.497106	1	-	-	0	-	-	0	-
ACE2	YLR131C	483(S) / 486(T)	2	- / TP			0.622194	2	0.17236	-	0	-	-	0	-	-	0	-	-	0	-	-	0	-	-	0	-	-	0	-
ACE2	YLR131C	486(T)	1	TP			1.12828	1	-	-	0	-	-	0	-	-	0	-	-	0	-	-0.542163	1	-	-	0	-	-	0	-
ACE2	YLR131C	501(T)	1	TP			0.521569	3	0.212557	-0.376421	4	0.186067	0.633371	2	0.183031	-	0	-	0.0523019	2	0.130133	0.162079	2	0.111897	0.0695688	5	1.16836	-	0	-
ACE2	YLR131C	511(S)	1	-			-0.00607613	2	0.831737	-0.854599	2	0.145295	0.0225645	1	-	-	0	-	-	0	-	1.18325	2	0.105827	-	0	-	-	0	-
ACE2	YLR131C	531(T)	1	TP			-	0	-	-	0	-	-	0	-	-	0	-	-	0	-	-	0	-	0.566675	1	-	-2.39908	1	-
ACE2	YLR131C	537(S)	1	-			0.23869	2	0.653967	-	0	-	1.04639	1	-	-	0	-	-0.471431	2	0.185993	-0.332603	1	-	-	0	-	-	0	-
ACE2	YLR131C	557(S) / 564(S)	2	SP / SP			-	0	-	-	0	-	-	0	-	-	0	-	0.0187835	1	-	-	0	-	-	0	-	-	0	-
ACE2	YLR131C	564(S)	1	SP			-	0	-	-	0	-	-	0	-	-	0	-	-	0	-	1.09105	1	-	-	0	-	-	0	-
ACE2	YLR131C	694(S)	1	-			0.498092	1	-	-	0	-	-	0	-	-	0	-	-	0	-	-	0	-	-0.653864	1	-	-	0	-
ACE2	YLR131C	701(S)	1	SP			-	0	-	-0.38011	4	0.282912	-	0	-	-	0	-	-	0	-	-	0	-	0.343875	2	0.147963	-	0	-
ACE2	YLR131C	709(S)	1	SP			0.917114	2	0.471268	0.162065	4	0.284638	0.715116	2	0.13173	-0.347794	1	-	-0.101245	1	-	0.104115	2	0.272412	0.14718	3	0.0663336	0.254357	1	-
ACE2	YLR131C	709(S) / 713(T)	2	SP / -			-	0	-	-	0	-	-	0	-	-0.212418	1	-	0.267074	1	-	-	0	-	-	0	-	-	0	-
ACE2	YLR131C	709(S) / 714(S)	2	SP / SP			0.448777	1	-	0.0464932	4	0.086498	0.226936	1	-	-0.329837	1	-	0.214571	1	-	-0.0513452	2	0.00732014	0.52519	3	0.371767	-	0	-
ACE2	YLR131C	713(T)	1	-			-	0	-	-0.997563	1	-	-1.86246	1	-	2.18215	1	-	-	0	-	-	0	-	1.10036	1	-	-	0	-
ACE2	YLR131C	713(T) / 714(S)	2	- / SP			-	0	-	0.210663	1	-	-	0	-	-	0	-	-	0	-	-	0	-	0.254909	2	0.14218	-	0	-
ACE2	YLR131C	714(S)	1	SP			-3.15472	1	-	-0.349104	3	0.288958	0.636218	1	-	-	0	-	-1.51787	1	-	-0.461486	1	-	0.833805	3	0.250615	0.122504	1	-
ACE2	YLR131C	80(S)	1	SP			0.311896	3	0.214342	-0.245001	4	0.136261	0.267981	2	0.0497944	-0.19301	3	0.0775509	0.051812	2	0.00365513	0.0631137	2	0.0976963	0.376731	3	0.309919	-0.206048	1	-
ACF4	YJR083C	156(S)	1	SP			2.8511	7	0.209304	1.81331	4	0.473287	1.42133	2	0.396277	-2.32256	2	0.0507039	1.28305	2	0.317797	0.192826	2	0.0554767	-0.767627	2	0.102208	-	0	-
ACF4	YJR083C	165(S)	1	-			0.181624	3	0.156511	-0.0705135	4	0.111639	0.230615	2	0.326788	-0.0534718	3	0.133514	0.0210829	2	0.150142	0.0175756	2	0.0338702	-0.436772	5	0.143333	0.0453313	1	-
ACF4	YJR083C	18(S)	1	-			-0.815497	1	-	-0.720162	1	-	-	0	-	-	0	-	-	0	-	-	0	-	-	0	-	-	0	-
ACF4	YJR083C	232(T)	1	-			2.64065	1	-	-	0	-	-	0	-	-	0	-	-	0	-	-	0	-	-	0	-	-	0	-
ACF4	YJR083C	239(T)	1	TP			2.03584	2	0.143453	-	0	-	-	0	-	-	0	-	-	0	-	-	0	-	-	0	-	-	0	-
ACF4	YJR083C	24(S)	1	-			-	0	-	-	0	-	-	0	-	-	0	-	0.670692	1	-	-	0	-	-	0	-	-	0	-
ACF4	YJR083C	288(S)	1	-			0.0561948	2	0.0297864	-	0	-	0.272815	1	-	-	0	-	0.214455	1	-	-0.0217315	1	-	0.281488	1	-	0.105414	1	-
ACF4	YJR083C	44(S)	1	SP			-	0	-	-	0	-	-	0	-	-	0	-	-	0	-	-	0	-	-	0	-	-0.222623	1	-
ACF4	YJR083C	44(S) / 49(T)	2	SP / TP			0.742418	1	-	-	0	-	-	0	-	-	0	-	-	0	-	-	0	-	-	0	-	-	0	-
ACF4	YJR083C	49(T)	1	TP			0.650886	1	-	0.332149	4	0.12617	0.248339	2	0.00762901	-	0	-	-0.0627304	2	0.099915	0.0841851	1	-	0.196559	3	0.138331	-1.51051	1	-
ACF4	YJR083C	61(S)	1	-			-	0	-	-	0	-	-	0	-	-0.0199758	1	-	-	0	-	-	0	-	-	0	-	-	0	-
ACF4	YJR083C	61(S) / 62(S)	2	- / SP			1.19096	2	0.850387	-	0	-	0.105999	1	-	-	0	-	-	0	-	-	0	-	-	0	-	-	0	-
ACF4	YJR083C	62(S)	1	SP			-	0	-	-	0	-	-	0	-	-	0	-	-	0	-	-	0	-	-	0	-	-0.760959	1	-
ACF4	YJR083C	71(S)	1	SP			-0.473738	2	0.13195	-0.625709	4	0.184018	-0.194009	1	-	0.010294	1	-	0.0240101	2	0.0140532	-0.36182	1	-	0.0468285	2	0.00658353	0.384446	1	-
ACF4	YJR083C	71(S) / 74(S)	2	SP / -			-1.12322	2	0.74893	-	0	-	-0.133862	1	-	0.225726	2	0.0624802	-	0	-	0.0710889	2	0.00981467	-	0	-	-	0	-
ACF4	YJR083C	71(S) / 74(S) / 78(S)	3	SP / - / SP			-	0	-	0.644432	1	-	0.344034	1	-	-0.562755	2	0.0427037	-	0	-	-	0	-	-	0	-	-	0	-
ACF4	YJR083C	71(S) / 78(S)	2	SP / SP			-0.00959316	1	-	-	0	-	-	0	-	-	0	-	-	0	-	-0.632791	1	-	-	0	-	-	0	-
ACF4	YJR083C	74(S)	1	-			-	0	-	-	0	-	-	0	-	-	0	-	-	0	-	-0.795439	1	-	-	0	-	-0.0618546	1	-
ACF4	YJR083C	74(S) / 78(S)	2	- / SP			-	0	-	-	0	-	0.0443706	1	-	-	0	-	-	0	-	-	0	-	-	0	-	-	0	-
ACF4	YJR083C	78(S)	1	SP			-	0	-	-	0	-	-	0	-	-	0	-	1.33338	1	-	-	0	-	-	0	-	0.50531	1	-
ACF4	YJR083C	9(S)	1	-			-0.178123	3	0.75075	-1.07494	4	0.108703	0.326131	2	0.0368468	-	0	-	0.0832293	2	0.0390245	0.300355	2	0.0530745	-0.00733222	3	0.132302	0.543221	1	-
ACK1	YDL203C	140(T)	1	-			1.57656	1	-	-	0	-	-	0	-	-	0	-	-	0	-	-	0	-	-	0	-	-	0	-
ACK1	YDL203C	143(S)	1	-			-	0	-	-	0	-	-	0	-	0.254496	1	-	-	0	-	-	0	-	-	0	-	-	0	-
ACK1	YDL203C	146(S)	1	SP			1.65701	2	0.20629	0.271404	1	-	-	0	-	-0.782799	1	-	-	0	-	-	0	-	-	0	-	-	0	-
ACM1	YPL267W	102(S)	1	SP			-	0	-	-0.223333	4	0.0478224	-	0	-	-	0	-	-	0	-	-	0	-	0.31907	2	0.0575755	-1.08918	1	-
ACM1	YPL267W	126(S)	1	-			2.26522	1	-	0.194496	3	0.700103	-	0	-	-	0	-	-	0	-	-	0	-	-	0	-	-	0	-
ACM1	YPL267W	173(T)	1	-			-0.00232367	1	-	-	0	-	-	0	-	-	0	-	-	0	-	-	0	-	-	0	-	-	0	-
ACM1	YPL267W	174(S)	1	-			0.0324861	1	-	-0.71331	4	0.204231	0.824277	1	-	-	0	-	-	0	-	-	0	-	0.386254	2	0.188959	-	0	-
ACM1	YPL267W	188(S)	1	-			-	0	-	1.10081	1	-	-	0	-	-	0	-	-	0	-	-	0	-	-1.18733	1	-	-	0	-
ACM1	YPL267W	202(S)	1	-			0.0735694	2	0.025067	-0.433764	3	0.0711054	0.528168	2	0.212695	0.137757	1	-	-0.795585	2	0.0681898	-0.404977	2	0.0226474	0.271429	3	0.0384013	-0.968255	1	-
ACM1	YPL267W	3(S)	1	SP			-0.233177	1	-	-	0	-	-	0	-	-	0	-	-	0	-	-	0	-	-	0	-	-	0	-
ACM1	YPL267W	31(S)	1	SP			-	0	-	-0.647723	2	0.422226	-	0	-	-	0	-	-	0	-	-	0	-	0.874604	1	-	-1.89452	1	-
ACM1	YPL267W	33(S)	1	-			0.0994868	1	-	-	0	-	-	0	-	-	0	-	-	0	-	-	0	-	-	0	-	-	0	-
ACM1	YPL267W	87(S)	1	-			0.431779	1	-	-	0	-	-	0	-	-	0	-	-	0	-	-	0	-	-	0	-	-	0	-
ACM1	YPL267W	95(S)	1	-			0.210862	1	-	-	0	-	-	0	-	-	0	-	-	0	-	-	0	-	-	0	-	-	0	-
ACO1	YLR304C	556(S)	1	SP			-	0	-	1.16396	1	-	-	0	-	-	0	-	-	0	-	-	0	-	0.0565203	1	-	-	0	-
ACO2	YJL200C	30(T)	1	-			-	0	-	-	0	-	-	0	-	-	0	-	5.66614	1	-	-	0	-	-	0	-	-	0	-
ACO2	YJL200C	585(T)	1	-			-	0	-	-	0	-	0.000404781	1	-	-	0	-	-	0	-	-	0	-	-	0	-	-	0	-
ACS1	YAL054C	710(S)	1	-			-	0	-	0.56887	4	0.0563592	-	0	-	-	0	-	-	0	-	-	0	-	0.660536	2	0.59018	-	0	-
ACS2	YLR153C	118(S)	1	-			-	0	-	-	0	-	-0.176251	1	-	-	0	-	-	0	-	-	0	-	-	0	-	-	0	-
ACS2	YLR153C	585(Y)	1	-			-	0	-	-	0	-	-	0	-	-	0	-	-	0	-	-0.93306	1	-	-1.01157	1	-	-	0	-
ACS2	YLR153C	620(S)	1	SP			0.826135	1	-	0.0211281	4	0.0301734	1.03301	1	-	-	0	-	-	0	-	-	0	-	-0.373305	2	0.390054	-	0	-
ACT1	YFL039C	199(S)	1	-			-	0	-	-	0	-	-	0	-	-	0	-	-0.268283	1	-	-	0	-	-	0	-	-	0	-
ACT1	YFL039C	3(S)	1	-			-0.310974	1	-	-0.0260487	2	0.436834	-0.0637898	1	-	-	0	-	0.077404	2	0.0300652	-0.190051	1	-	-	0	-	-0.0213866	1	-
ACT1	YFL039C	323(S)	1	-			-	0	-	0.0515337	3	0.141739	0.202677	1	-	-	0	-	-	0	-	0.04066	1	-	0.245621	2	0.00170375	-	0	-
ACT1	YFL039C	324(S)	1	-			-0.0100252	1	-	-0.176348	2	0.464637	-	0	-	-	0	-	-	0	-	0.0321402	1	-	-	0	-	-	0	-
ACT1	YFL039C	368(S)	1	-			0.251792	1	-	-	0	-	-	0	-	-	0	-	-	0	-	-	0	-	-	0	-	-	0	-
ACT1	YFL039C	52(S)	1	-			-	0	-	-	0	-	0.310033	1	-	-	0	-	0.99313	1	-	-	0	-	-	0	-	-	0	-
ACT1	YFL039C	60(S)	1	-			-	0	-	-0.515202	1	-	-	0	-	-	0	-	-	0	-	-	0	-	-0.0793803	1	-	-	0	-
ADD37	YMR184W	70(T)	1	TP			-	0	-	-	0	-	-	0	-	-	0	-	-	0	-	-	0	-	-	0	-	-0.13177	1	-
ADD37	YMR184W	79(S)	1	-			1.10119	3	0.18859	-	0	-	1.31558	1	-	-	0	-	-	0	-	-	0	-	-	0	-	-0.222108	1	-
ADD37	YMR184W	79(S) / 87(S)	2	- / -			-	0	-	-	0	-	1.40491	1	-	-	0	-	2.75492	1	-	-1.51241	2	0.84314	-	0	-	-	0	-
ADD37	YMR184W	81(T)	1	-			1.36765	1	-	-	0	-	-	0	-	-	0	-	-	0	-	0.358024	1	-	-	0	-	-	0	-
ADD37	YMR184W	87(S)	1	-			-	0	-	-	0	-	-	0	-	-	0	-	-0.225705	2	1.59306	-2.03752	1	-	-	0	-	-	0	-
ADE1	YAR015W	175(S)	1	SP			-0.238135	1	-	-	0	-	-	0	-	-	0	-	-	0	-	-	0	-	-	0	-	-	0	-
ADE12	YNL220W	122(S)	1	-			-	0	-	2.36804	1	-	-	0	-	-	0	-	-	0	-	-	0	-	-	0	-	-	0	-
ADE12	YNL220W	143(S)	1	-			0.433067	1	-	-	0	-	-	0	-	-	0	-	-	0	-	-	0	-	-	0	-	-	0	-
ADE3	YGR204W	176(S)	1	SP			-	0	-	0.0963657	1	-	-	0	-	-	0	-	-	0	-	-	0	-	-	0	-	-	0	-
ADE3	YGR204W	322(S)	1	-			-	0	-	-	0	-	-	0	-	-	0	-	-	0	-	-0.240957	1	-	-	0	-	-0.220711	1	-
ADE4	YMR300C	445(S)	1	-			-0.449539	1	-	-	0	-	-	0	-	-	0	-	-	0	-	-	0	-	-	0	-	-	0	-
ADE4	YMR300C	488(S)	1	-			0.0553078	1	-	-0.349869	1	-	-	0	-	-	0	-	-0.693034	1	-	0.522088	1	-	-	0	-	-0.085118	1	-
ADE4	YMR300C	493(S)	1	-			-	0	-	-0.161283	2	0.070066	-	0	-	-	0	-	-	0	-	-	0	-	-	0	-	-	0	-
ADE4	YMR300C	494(S)	1	-			-	0	-	-	0	-	-	0	-	-	0	-	-	0	-	-	0	-	-0.352344	1	-	-	0	-
ADE5,7	YGL234W	240(Y) / 247(T)	2	- / TP			-	0	-	-	0	-	0.17541	1	-	-	0	-	-	0	-	-	0	-	-	0	-	-	0	-
ADE5,7	YGL234W	377(T)	1	-			-	0	-	-	0	-	0.193399	1	-	-	0	-	-	0	-	-	0	-	-	0	-	-	0	-
ADE6	YGR061C	195(T)	1	TP			-	0	-	-0.149216	2	0.161406	-	0	-	-	0	-	-	0	-	-	0	-	0.305419	2	0.0706117	-	0	-
ADE6	YGR061C	341(S)	1	SP			-	0	-	-0.268505	1	-	-	0	-	-	0	-	-	0	-	-	0	-	-	0	-	-	0	-
ADH1	YOL086C	15(S)	1	-			-0.0560858	2	0.0138961	-0.927362	3	1.02855	0.0101374	2	0.113927	0.130654	1	-	0.177049	2	0.0894792	0.650824	2	1.02354	-0.244588	3	0.411228	-	0	-
ADH1	YOL086C	2(S)	1	-			-0.162202	3	0.0996188	0.139111	4	0.0932781	-	0	-	-0.0172771	3	0.0541824	-	0	-	-0.155164	1	-	-0.440514	2	0.0965375	0.0445812	1	-
ADH1	YOL086C	213(S)	1	-			-	0	-	-	0	-	-	0	-	-	0	-	0.110821	1	-	-	0	-	-	0	-	-	0	-
ADH1	YOL086C	288(S)	1	-			-	0	-	-	0	-	-	0	-	-	0	-	-	0	-	-	0	-	-	0	-	-0.075368	1	-
ADH1	YOL086C	290(S)	1	-			-0.843495	1	-	0.55083	1	-	-	0	-	0.988101	1	-	-	0	-	-	0	-	-	0	-	-	0	-
ADH1	YOL086C	294(S)	1	-			-	0	-	-	0	-	-	0	-	-	0	-	-	0	-	0.544345	1	-	-	0	-	-	0	-
ADH1	YOL086C	316(S)	1	SP			-0.428097	3	0.351639	-0.0141831	4	0.0735935	-0.34208	2	0.0255789	-	0	-	-0.387315	1	-	-	0	-	-0.315806	3	0.426624	-0.176933	1	-
ADH1	YOL086C	324(S)	1	-			-0.513222	1	-	-	0	-	-	0	-	0.285547	1	-	0.0294545	1	-	0.133038	2	0.0413722	-	0	-	-	0	-
ADH1	YOL086C	325(T)	1	-			-	0	-	-	0	-	-0.273396	1	-	-	0	-	0.129676	1	-	-0.0412394	1	-	-	0	-	-	0	-
ADH1	YOL086C	347(S)	1	-			-	0	-	-0.161388	1	-	-	0	-	-	0	-	-	0	-	-	0	-	-	0	-	-	0	-
ADH1	YOL086C	6(T)	1	-			-	0	-	-	0	-	-	0	-	-	0	-	-	0	-	-	0	-	-0.426198	2	0.063663	-	0	-
ADH2	YMR303C	316(S)	1	SP			-	0	-	-	0	-	-	0	-	-	0	-	-	0	-	-	0	-	-	0	-	-0.0412827	1	-
ADH3	YMR083W	343(S)	1	SP			-	0	-	-0.822464	1	-	-	0	-	-	0	-	-	0	-	-	0	-	-	0	-	-	0	-
ADH6	YMR318C	2(S)	1	-			-	0	-	-	0	-	-	0	-	-	0	-	-	0	-	-	0	-	-	0	-	0.295905	1	-
ADH7	YCR105W	316(S)	1	-			-	0	-	-	0	-	-	0	-	-	0	-	-0.296082	1	-	-	0	-	0.476617	1	-	-	0	-
ADK1	YDR226W	140(S)	1	-			-	0	-	-	0	-	-	0	-	-	0	-	-	0	-	-	0	-	-0.00032995	2	0.432785	-	0	-
ADO1	YJR105W	249(S)	1	SP			-	0	-	0.0629444	3	0.116706	-	0	-	-	0	-	-	0	-	-	0	-	-	0	-	-	0	-
ADP1	YCR011C	659(S)	1	-			-0.989494	1	-	0.064505	1	-	-	0	-	0.576989	1	-	-1.48091	2	0.229198	-	0	-	-	0	-	-	0	-
ADP1	YCR011C	702(S)	1	-			-	0	-	-	0	-	-	0	-	-	0	-	-	0	-	-	0	-	-	0	-	0.0437366	1	-
ADP1	YCR011C	968(Y)	1	-			-	0	-	-	0	-	-	0	-	-	0	-	3.16721	1	-	-	0	-	-	0	-	-	0	-
ADR1	YDR216W	180(S)	1	-			-	0	-	-	0	-	-	0	-	-	0	-	-	0	-	-	0	-	-	0	-	-0.081406	1	-
ADR1	YDR216W	183(S)	1	-			-	0	-	-	0	-	-	0	-	-	0	-	-	0	-	-	0	-	-	0	-	-0.0710735	1	-
ADR1	YDR216W	188(T) / 193(T)	2	TP / TP			-	0	-	0.920713	1	-	-	0	-	-1.97168	2	0.966344	-	0	-	-	0	-	1.47946	1	-	-	0	-
ADR1	YDR216W	212(S)	1	SP			-	0	-	0.79616	1	-	-	0	-	-	0	-	-	0	-	-	0	-	3.33075	1	-	-	0	-
ADR1	YDR216W	230(S)	1	-			-	0	-	-	0	-	-	0	-	-	0	-	-	0	-	-	0	-	1.9742	1	-	-0.0110364	1	-
ADR1	YDR216W	259(T)	1	TP			-1.57823	1	-	0.216827	4	0.0918991	-	0	-	0.667176	3	0.274614	0.319134	2	0.136847	0.382355	2	0.193329	2.27964	5	0.498319	0.0535846	1	-
ADR1	YDR216W	301(S)	1	-			-	0	-	0.16703	3	0.127643	-	0	-	-	0	-	-	0	-	-	0	-	-	0	-	-0.0235975	1	-
ADR1	YDR216W	301(S) / 304(S)	2	- / -			-	0	-	-	0	-	-	0	-	-	0	-	-	0	-	-	0	-	2.11603	1	-	-	0	-
ADR1	YDR216W	304(S)	1	-			-	0	-	-	0	-	-	0	-	-	0	-	-	0	-	-	0	-	-	0	-	-0.0235975	1	-
ADR1	YDR216W	325(S)	1	SP			-	0	-	-	0	-	-	0	-	1.27642	1	-	-	0	-	-	0	-	1.9656	1	-	-0.0298034	1	-
ADR1	YDR216W	371(S)	1	SP			-	0	-	1.12058	1	-	-0.937717	1	-	-	0	-	-	0	-	-	0	-	-	0	-	-	0	-
ADR1	YDR216W	397(S)	1	-			-	0	-	-	0	-	-	0	-	-	0	-	-	0	-	-	0	-	-	0	-	-0.116156	1	-
ADR1	YDR216W	401(S)	1	-			-	0	-	0.169148	1	-	-	0	-	-	0	-	-	0	-	-	0	-	-	0	-	-	0	-
ADR1	YDR216W	54(S)	1	-			-	0	-	-	0	-	-	0	-	-	0	-	-	0	-	-	0	-	2.51055	1	-	-	0	-
ADR1	YDR216W	63(T)	1	TP			-	0	-	-	0	-	-	0	-	-	0	-	-	0	-	-	0	-	2.45684	1	-	-	0	-
ADR1	YDR216W	696(Y)	1	-			0.128702	3	0.139469	-	0	-	-	0	-	-	0	-	-	0	-	-	0	-	0.367523	2	0.796093	-	0	-
ADR1	YDR216W	696(Y) / 705(S)	2	- / -			0.0355222	1	-	-	0	-	-	0	-	-	0	-	-	0	-	-	0	-	-	0	-	-	0	-
ADR1	YDR216W	696(Y) / 705(S) / 707(S)	3	- / - / -			-	0	-	-	0	-	-	0	-	-	0	-	-	0	-	0.2241	1	-	-	0	-	-	0	-
ADR1	YDR216W	70(T) / 71(T) / 77(S)	3	- / - / -			0.101821	1	-	-	0	-	-	0	-	-	0	-	-	0	-	-	0	-	-	0	-	-	0	-
ADR1	YDR216W	880(S)	1	-			-0.0476185	1	-	-	0	-	-	0	-	-	0	-	-	0	-	-	0	-	-	0	-	-	0	-
ADR1	YDR216W	938(S)	1	-			-	0	-	-0.752708	1	-	-	0	-	-	0	-	-	0	-	-	0	-	-	0	-	-	0	-
AEP2	YMR282C	289(S) / 290(S)	2	- / -			-	0	-	-	0	-	-	0	-	-	0	-	-	0	-	-	0	-	1.1758	1	-	-	0	-
AFG2	YLR397C	20(S)	1	-			-3.65065	1	-	-	0	-	-	0	-	-	0	-	-	0	-	-	0	-	-	0	-	-	0	-
AFG2	YLR397C	439(S) / 444(Y) / 447(S)	3	- / - / -			-2.00121	1	-	-	0	-	-	0	-	-	0	-	-	0	-	-	0	-	-	0	-	-	0	-
AFG2	YLR397C	468(T) / 475(T)	2	- / -			0.147029	2	0.00448953	-	0	-	-	0	-	-	0	-	-	0	-	-	0	-	-	0	-	-	0	-
AFI1	YOR129C	9(S)	1	-			-	0	-	0.240436	1	-	-	0	-	-	0	-	-	0	-	-	0	-	-	0	-	-	0	-
AFR1	YDR085C	22(S)	1	-			-	0	-	-	0	-	-	0	-	-	0	-	0.979255	2	0.0800741	-	0	-	-	0	-	-	0	-
AFR1	YDR085C	24(S)	1	-			-	0	-	1.34138	1	-	-	0	-	-	0	-	-	0	-	-0.730169	1	-	-	0	-	-	0	-
AFR1	YDR085C	472(S)	1	-			1.21194	2	0.0560406	-	0	-	1.17334	1	-	-	0	-	-	0	-	-	0	-	0.409719	1	-	-	0	-
AFR1	YDR085C	472(S) / 478(S)	2	- / -			1.59134	1	-	-	0	-	-	0	-	-	0	-	-	0	-	-	0	-	-	0	-	-	0	-
AFR1	YDR085C	526(S)	1	-			-	0	-	0.797101	1	-	-	0	-	-	0	-	-	0	-	-	0	-	-	0	-	-	0	-
AFT1	YGL071W	13(S)	1	SP			0.693092	1	-	-	0	-	0.567269	1	-	-	0	-	0.102379	1	-	0.118589	1	-	-	0	-	-	0	-
AFT1	YGL071W	181(S)	1	SP			0.687163	2	0.372428	-	0	-	0.169033	1	-	-	0	-	0.154192	2	0.0298821	-0.582035	1	-	-	0	-	-	0	-
AFT1	YGL071W	183(S)	1	-			-	0	-	-	0	-	-	0	-	-	0	-	-0.016405	2	0.187013	0.18147	2	0.0519731	-	0	-	-	0	-
AFT1	YGL071W	186(T)	1	-			-	0	-	-	0	-	-	0	-	-	0	-	-	0	-	0.348464	1	-	-	0	-	-	0	-
AFT1	YGL071W	193(T)	1	-			0.291357	1	-	-	0	-	-	0	-	-	0	-	-	0	-	0.100565	1	-	-	0	-	-	0	-
AFT1	YGL071W	194(S)	1	SP			-	0	-	-	0	-	-	0	-	-	0	-	0.429439	1	-	0.0701076	2	0.0032026	-	0	-	-	0	-
AFT1	YGL071W	32(S)	1	-			-	0	-	-	0	-	1.04072	1	-	-	0	-	-	0	-	-	0	-	-	0	-	-	0	-
AFT1	YGL071W	46(S)	1	-			-	0	-	-	0	-	-	0	-	-	0	-	0.629344	1	-	-	0	-	-	0	-	-	0	-
AFT1	YGL071W	48(S)	1	-			-	0	-	-	0	-	-	0	-	-	0	-	0.70546	1	-	0.154632	1	-	-	0	-	-	0	-
AFT1	YGL071W	56(S)	1	SP			3.40501	1	-	-	0	-	1.69549	1	-	-	0	-	0.985465	2	0.167314	0.307324	2	0.110668	-	0	-	-	0	-
AFT1	YGL071W	612(S)	1	-			-	0	-	-	0	-	-	0	-	-	0	-	-	0	-	-	0	-	-0.560287	1	-	-	0	-
AFT2	YPL202C	363(S)	1	-			0.393228	2	0.300247	-0.723118	4	0.38539	-	0	-	-	0	-	-0.349189	2	0.00787001	0.112533	2	0.027591	-0.315869	2	0.134498	-	0	-
AGC1	YPR021C	369(Y)	1	-			-	0	-	-	0	-	-	0	-	-	0	-	-	0	-	-0.5609	1	-	-	0	-	-	0	-
AGC1	YPR021C	500(Y)	1	-			-0.797326	1	-	-	0	-	-0.876316	1	-	-	0	-	0.163402	2	0.00055532	0.153849	2	0.120902	-0.366248	1	-	-	0	-
AGC1	YPR021C	563(S) / 567(Y)	2	- / -			-	0	-	-	0	-	-6.15379	1	-	-	0	-	-	0	-	-	0	-	-	0	-	-	0	-
AGE1	YDR524C	160(S)	1	-			1.99226	1	-	-	0	-	-	0	-	-	0	-	-	0	-	-	0	-	-	0	-	-	0	-
AGE1	YDR524C	412(S)	1	-			0.296003	2	0.761586	-	0	-	0.641029	2	0.108554	-	0	-	-	0	-	0.421652	1	-	-	0	-	-	0	-
AGE1	YDR524C	450(S)	1	-			-	0	-	1.385	1	-	-	0	-	-	0	-	-	0	-	-	0	-	-	0	-	-0.319662	1	-
AGE1	YDR524C	463(S)	1	SP			1.85003	2	1.35399	0.581894	3	0.548776	-	0	-	-	0	-	0.582233	1	-	0.405222	1	-	-0.128348	1	-	-	0	-
AGE1	YDR524C	465(T)	1	-			1.23111	1	-	-	0	-	-	0	-	-	0	-	-	0	-	-	0	-	-	0	-	-	0	-
AGE2	YIL044C	172(S)	1	-			-	0	-	-	0	-	-	0	-	-	0	-	2.72364	1	-	-	0	-	-	0	-	-	0	-
AGE2	YIL044C	180(S)	1	-			0.343813	3	0.810666	-0.0341485	4	0.201543	0.112939	1	-	-0.0450143	3	0.168	-0.000875325	2	0.0293731	-0.315785	2	0.00303501	-0.367925	3	0.3721	-0.237522	1	-
AGE2	YIL044C	180(S) / 183(S)	2	- / -			1.67796	2	0.424834	-	0	-	0.78725	1	-	-1.09001	2	0.0154205	1.62364	1	-	-0.0549527	1	-	-	0	-	-	0	-
AGE2	YIL044C	182(T)	1	-			-	0	-	-	0	-	-	0	-	-	0	-	3.01609	1	-	-1.22191	2	0.275103	-	0	-	-	0	-
AGE2	YIL044C	182(T) / 183(S)	2	- / -			-	0	-	-	0	-	0.513034	1	-	1.59513	1	-	1.90714	1	-	-	0	-	-	0	-	-	0	-
AGE2	YIL044C	183(S)	1	-			1.01598	2	0.178922	0.395735	3	0.127844	0.539098	1	-	-	0	-	1.85754	2	0.120205	-0.977836	2	0.00936272	-0.043548	1	-	-0.124594	1	-
AGE2	YIL044C	193(S)	1	-			-	0	-	-	0	-	0.428829	2	0.269027	-	0	-	-	0	-	0.462461	1	-	-	0	-	-	0	-
AGE2	YIL044C	197(S)	1	-			-	0	-	-	0	-	-	0	-	-	0	-	-	0	-	-	0	-	-	0	-	0.280492	1	-
AGE2	YIL044C	200(S)	1	-			-	0	-	-	0	-	-	0	-	-	0	-	-	0	-	-	0	-	-	0	-	0.0844618	1	-
AGE2	YIL044C	207(S)	1	-			-	0	-	-	0	-	-	0	-	-	0	-	-	0	-	-	0	-	-	0	-	0.334337	1	-
AGE2	YIL044C	231(S)	1	-			-	0	-	-	0	-	-	0	-	-	0	-	-0.205173	1	-	-	0	-	-	0	-	-	0	-
AGP1	YCL025C	101(S)	1	-			-0.735324	4	0.817008	0.858872	4	0.351667	-	0	-	0.110886	3	0.118823	0.344897	2	0.0477411	-0.602499	2	0.153408	-0.588866	5	0.333933	0.319531	1	-
AGP1	YCL025C	101(S) / 102(S)	2	- / -			-	0	-	0.485662	2	0.995489	-	0	-	-	0	-	-	0	-	-	0	-	0.189909	1	-	-	0	-
AGP1	YCL025C	101(S) / 102(S) / 109(T)	3	- / - / -			-	0	-	-	0	-	-	0	-	-	0	-	-	0	-	-	0	-	2.72958	1	-	-	0	-
AGP1	YCL025C	102(S)	1	-			-	0	-	0.222319	2	1.61005	-	0	-	-	0	-	-	0	-	-	0	-	-0.967298	1	-	-	0	-
AGP1	YCL025C	3(S)	1	-			-	0	-	-	0	-	-	0	-	-	0	-	-	0	-	-	0	-	-	0	-	-0.092822	1	-
AGP1	YCL025C	3(S) / 6(S)	2	- / -			-	0	-	-	0	-	-	0	-	-0.153955	1	-	-	0	-	-	0	-	-0.709368	1	-	-	0	-
AGP1	YCL025C	6(S)	1	-			-	0	-	-	0	-	-0.608403	1	-	-	0	-	-	0	-	-	0	-	-	0	-	0.568107	1	-
AGP1	YCL025C	87(S)	1	SP			-	0	-	1.76625	1	-	-	0	-	-	0	-	1.13047	1	-	-	0	-	-	0	-	-	0	-
AGP1	YCL025C	87(S) / 90(S)	2	SP / -			-	0	-	-	0	-	-	0	-	0.582137	1	-	-	0	-	-	0	-	-	0	-	-	0	-
AGP1	YCL025C	90(S)	1	-			-	0	-	-	0	-	-	0	-	-	0	-	-	0	-	-1.172	1	-	-	0	-	-	0	-
AGP2	YBR132C	7(T)	1	-			-	0	-	-	0	-	-	0	-	-	0	-	-	0	-	-0.0312103	1	-	-	0	-	-	0	-
AHA1	YDR214W	173(S)	1	-			0.581836	2	0.168402	0.0935762	4	0.0795136	-	0	-	-	0	-	0.43596	1	-	-	0	-	0.277042	2	0.151417	-	0	-
AHA1	YDR214W	191(S)	1	-			-	0	-	-	0	-	-	0	-	-	0	-	-	0	-	-0.675539	1	-	-	0	-	-	0	-
AHA1	YDR214W	192(S)	1	-			-	0	-	-	0	-	-	0	-	-	0	-	-	0	-	-0.703585	1	-	-	0	-	-	0	-
AHA1	YDR214W	194(S)	1	-			-	0	-	-0.153821	2	0.196848	-	0	-	-	0	-	0.568689	1	-	-	0	-	-	0	-	-	0	-
AHA1	YDR214W	196(S)	1	-			-0.767872	1	-	-0.276017	3	0.191075	-	0	-	-	0	-	-	0	-	-0.38214	1	-	0.0915405	1	-	-	0	-
AHA1	YDR214W	201(S)	1	-			-	0	-	-	0	-	0.480357	1	-	-	0	-	-	0	-	-4.47427	1	-	-	0	-	-	0	-
AHA1	YDR214W	202(T)	1	-			-	0	-	-	0	-	0.572661	1	-	-0.34972	1	-	-	0	-	-	0	-	-	0	-	-	0	-
AHA1	YDR214W	251(S)	1	-			0.428629	1	-	-	0	-	-	0	-	-	0	-	-	0	-	-	0	-	-	0	-	-	0	-
AHA1	YDR214W	35(S)	1	-			-	0	-	-0.137912	2	0.280137	-	0	-	-	0	-	-	0	-	-	0	-	-	0	-	-	0	-
AHC1	YOR023C	198(S)	1	-			1.09077	1	-	-	0	-	-	0	-	-	0	-	-	0	-	0.938709	1	-	-	0	-	0.0806695	1	-
AHC1	YOR023C	253(S)	1	-			-	0	-	-	0	-	-0.119558	1	-	-	0	-	-0.409749	2	2.66201	-	0	-	-	0	-	-	0	-
AHC1	YOR023C	282(S)	1	-			1.29192	3	0.54928	-1.0666	1	-	0.748892	2	0.33828	-	0	-	0.385694	2	0.0709993	1.09965	2	0.0279548	-	0	-	-	0	-
AHC1	YOR023C	283(S)	1	-			1.64629	1	-	-	0	-	-	0	-	-	0	-	-	0	-	-	0	-	-	0	-	-	0	-
AHC1	YOR023C	37(S)	1	SP			0.0658571	3	0.182059	0.197796	4	0.103673	0.107917	2	0.397429	0.0577763	3	0.119876	0.301649	2	0.00308575	-0.0505662	2	0.00230635	-0.126968	3	0.161579	-	0	-
AHC1	YOR023C	391(S)	1	SP			1.2908	1	-	-	0	-	0.481321	1	-	-	0	-	-	0	-	-	0	-	0.0643768	1	-	-	0	-
AHC1	YOR023C	432(T)	1	TP			-	0	-	-	0	-	-	0	-	-	0	-	1.00196	1	-	-	0	-	-	0	-	-	0	-
AHC1	YOR023C	457(S) / 458(S)	2	- / -			-	0	-	0.400697	1	-	-	0	-	-	0	-	-	0	-	-	0	-	-	0	-	-	0	-
AHC1	YOR023C	505(S)	1	-			0.294488	2	0.440976	-	0	-	0.698275	1	-	-	0	-	-	0	-	-	0	-	-0.568003	1	-	-0.108432	1	-
AHP1	YLR109W	116(S)	1	-			0.867982	1	-	-	0	-	-	0	-	-	0	-	-	0	-	-	0	-	-	0	-	-	0	-
AHP1	YLR109W	123(T)	1	-			0.871327	1	-	-	0	-	-	0	-	-	0	-	-	0	-	-	0	-	-	0	-	-	0	-
AHP1	YLR109W	2(S)	1	-			1.35648	1	-	-	0	-	-	0	-	-	0	-	-	0	-	-	0	-	-	0	-	0.552811	1	-
AHP1	YLR109W	22(S)	1	-			-	0	-	-	0	-	-	0	-	-	0	-	-	0	-	0.104342	1	-	-	0	-	-	0	-
AHP1	YLR109W	24(S)	1	-			-0.583258	2	0.116714	-	0	-	0.703415	2	0.121861	-	0	-	0.327935	1	-	0.00138915	1	-	-	0	-	-	0	-
AHP1	YLR109W	28(S)	1	-			0.703411	1	-	-	0	-	0.715394	2	0.249566	-	0	-	-	0	-	-0.0538392	1	-	-	0	-	-	0	-
AHP1	YLR109W	30(S)	1	-			-	0	-	-	0	-	0.710122	1	-	-	0	-	-0.216795	2	0.191787	0.102459	1	-	-	0	-	-	0	-
AHP1	YLR109W	44(S)	1	-			-	0	-	0.679084	1	-	-	0	-	-	0	-	-	0	-	-	0	-	0.132512	2	0.127101	-	0	-
AIM10	YER087W	130(S) / 131(Y)	2	- / -			-	0	-	-	0	-	-	0	-	-	0	-	4.15615	1	-	-	0	-	-	0	-	-	0	-
AIM10	YER087W	171(S)	1	-			-	0	-	-	0	-	-	0	-	-	0	-	0.447425	1	-	-	0	-	-	0	-	-	0	-
AIM11	YER093C-A	42(Y)	1	-			0.43178	1	-	-	0	-	-	0	-	-	0	-	-	0	-	-	0	-	-	0	-	-	0	-
AIM13	YFR011C	138(S)	1	-			-0.119553	1	-	-0.183296	1	-	-	0	-	-	0	-	-	0	-	-	0	-	0.519068	1	-	-	0	-
AIM13	YFR011C	61(S)	1	-			-	0	-	-	0	-	-0.783415	1	-	-	0	-	1.44949	2	0.00831742	-1.66459	1	-	0.84746	1	-	-	0	-
AIM13	YFR011C	81(S)	1	-			0.0449991	2	0.527428	0.121796	3	0.174978	-0.801549	2	0.12595	-	0	-	0.696988	2	0.0954771	0.160752	2	0.0510586	-0.376134	1	-	-	0	-
AIM13	YFR011C	92(S) / 102(S)	2	- / -			-0.146134	1	-	-	0	-	-	0	-	-	0	-	-	0	-	-	0	-	-	0	-	-	0	-
AIM13	YFR011C	92(S) / 95(S)	2	- / -			0.0415749	1	-	-	0	-	-	0	-	-	0	-	-	0	-	-	0	-	-	0	-	-	0	-
AIM13	YFR011C	95(S)	1	-			-	0	-	-	0	-	-	0	-	-	0	-	0.0137119	1	-	-	0	-	-	0	-	-	0	-
AIM2	YAL049C	19(T)	1	TP			0.865566	1	-	-	0	-	-	0	-	-	0	-	-	0	-	-	0	-	-	0	-	-	0	-
AIM2	YAL049C	191(T)	1	-			-	0	-	-0.120034	4	0.124272	-	0	-	0.0950845	1	-	-	0	-	-	0	-	0.0517689	3	0.299062	0.133102	1	-
AIM20	YIL158W	139(S)	1	-			-	0	-	-	0	-	-	0	-	-0.325411	2	0.934139	-	0	-	-0.372647	2	0.177088	-	0	-	-	0	-
AIM20	YIL158W	160(S)	1	-			-	0	-	-	0	-	-	0	-	-	0	-	1.57875	1	-	-1.37419	1	-	-	0	-	-	0	-
AIM20	YIL158W	55(S)	1	-			-	0	-	-	0	-	-	0	-	-	0	-	-	0	-	0.121892	1	-	-	0	-	-	0	-
AIM20	YIL158W	66(S)	1	-			-	0	-	-0.563531	1	-	-	0	-	-	0	-	-	0	-	-0.694541	1	-	-	0	-	-	0	-
AIM20	YIL158W	66(S) / 68(S)	2	- / -			-	0	-	-0.466446	1	-	-	0	-	-	0	-	-	0	-	-	0	-	-	0	-	-	0	-
AIM20	YIL158W	72(T)	1	-			-0.566643	1	-	-	0	-	-	0	-	-	0	-	-	0	-	-	0	-	-	0	-	-	0	-
AIM21	YIR003W	104(S)	1	-			-	0	-	0.263392	2	0.000284686	-0.0401835	1	-	-	0	-	1.5703	2	0.522433	-0.484122	2	0.68243	-	0	-	-	0	-
AIM21	YIR003W	107(S)	1	-			-	0	-	-	0	-	0.367662	1	-	-	0	-	5.16345	1	-	-1.50016	1	-	2.1256	1	-	-	0	-
AIM21	YIR003W	119(S)	1	SP			1.1107	2	0.557538	0.644451	4	0.0679699	-	0	-	-	0	-	-0.0387643	2	0.376528	0.207101	1	-	1.16996	3	0.0816091	-	0	-
AIM21	YIR003W	119(S) / 122(S)	2	SP / -			-	0	-	0.116608	1	-	-	0	-	-	0	-	-	0	-	-	0	-	0.78893	1	-	-	0	-
AIM21	YIR003W	122(S)	1	-			0.320911	1	-	-	0	-	-	0	-	-	0	-	-	0	-	-	0	-	-	0	-	-	0	-
AIM21	YIR003W	140(S)	1	-			-0.0812847	2	0.0192437	-	0	-	-	0	-	-	0	-	-	0	-	-	0	-	-0.0354897	2	0.0790949	-	0	-
AIM21	YIR003W	145(S) / 149(S)	2	- / SP			-	0	-	1.04268	3	0.109381	-	0	-	-	0	-	-	0	-	-	0	-	1.22839	1	-	-	0	-
AIM21	YIR003W	146(T) / 149(S)	2	- / SP			-	0	-	-	0	-	0.8454	1	-	-	0	-	-	0	-	-	0	-	-	0	-	-	0	-
AIM21	YIR003W	149(S)	1	SP			-	0	-	1.1245	1	-	-	0	-	-	0	-	-	0	-	-	0	-	0.960923	1	-	-	0	-
AIM21	YIR003W	164(S)	1	-			-	0	-	-	0	-	0.73038	1	-	-	0	-	-	0	-	-	0	-	-	0	-	-	0	-
AIM21	YIR003W	167(S)	1	SP			1.01093	4	0.556254	0.685096	4	0.129275	0.530668	2	0.0104164	0.0263466	1	-	0.224844	2	0.029087	0.0889149	2	0.0402043	0.959703	4	0.224777	-	0	-
AIM21	YIR003W	169(S)	1	-			0.0761796	1	-	-	0	-	-	0	-	-	0	-	0.245365	1	-	-	0	-	-	0	-	-	0	-
AIM21	YIR003W	18(T)	1	-			-	0	-	0.584823	3	0.262388	0.150134	2	0.0616353	-0.327858	1	-	1.85717	2	1.46564	-0.396226	2	0.111267	1.30809	1	-	-	0	-
AIM21	YIR003W	18(T) / 19(S)	2	- / -			-	0	-	-	0	-	-	0	-	-	0	-	3.03982	1	-	-	0	-	-	0	-	-	0	-
AIM21	YIR003W	180(T)	1	-			-0.136782	1	-	-	0	-	-	0	-	-	0	-	-	0	-	-	0	-	-	0	-	-	0	-
AIM21	YIR003W	183(S)	1	-			0.194491	6	0.219502	0.123245	4	0.038674	-0.043811	2	0.0425557	-0.0252431	3	0.0728491	0.144838	2	0.00687064	-0.0349572	2	0.0849767	0.213587	4	0.0847582	-0.022673	1	-
AIM21	YIR003W	183(S) / 185(S)	2	- / -			-0.0639365	1	-	-	0	-	-	0	-	-	0	-	-	0	-	-	0	-	-	0	-	-	0	-
AIM21	YIR003W	185(S)	1	-			-0.119347	1	-	-0.141009	1	-	-	0	-	-	0	-	-	0	-	-	0	-	-	0	-	-	0	-
AIM21	YIR003W	189(T)	1	-			-	0	-	0.0891275	1	-	-	0	-	-	0	-	-	0	-	-	0	-	-	0	-	-	0	-
AIM21	YIR003W	19(S)	1	-			0.481295	2	1.01458	-0.475279	4	0.473316	0.519559	2	0.361966	-	0	-	-0.741951	2	0.165437	-0.131788	2	0.642177	1.00188	2	0.436541	-	0	-
AIM21	YIR003W	19(S) / 25(S)	2	- / -			-	0	-	-	0	-	0.535712	1	-	-	0	-	-	0	-	-	0	-	-	0	-	-	0	-
AIM21	YIR003W	231(S)	1	-			-	0	-	0.2425	1	-	-	0	-	-	0	-	0.833785	1	-	-	0	-	-	0	-	-	0	-
AIM21	YIR003W	25(S)	1	-			-	0	-	-0.168715	4	0.589231	0.183757	1	-	-	0	-	1.06161	2	0.683312	0.14001	2	0.000463125	-	0	-	-	0	-
AIM21	YIR003W	251(T) / 256(S) / 257(S)	3	- / - / -			-	0	-	-	0	-	-	0	-	-	0	-	0.507112	1	-	-	0	-	-	0	-	-	0	-
AIM21	YIR003W	256(S)	1	-			0.998517	1	-	-	0	-	0.131601	2	0.136	-	0	-	1.16392	2	0.395919	-0.273835	1	-	-	0	-	-	0	-
AIM21	YIR003W	256(S) / 257(S)	2	- / -			0.0619376	1	-	0.295713	2	0.169631	-	0	-	-0.048241	1	-	-	0	-	-	0	-	-0.388475	2	0.153201	-	0	-
AIM21	YIR003W	257(S)	1	-			0.330178	2	0.417629	1.25042	4	0.259205	0.381039	2	0.0590958	-	0	-	-	0	-	-	0	-	-0.599708	3	1.85876	-	0	-
AIM21	YIR003W	27(S)	1	-			-	0	-	-	0	-	0.469272	1	-	-	0	-	1.02654	1	-	-	0	-	-	0	-	-	0	-
AIM21	YIR003W	277(T)	1	-			0.088454	5	0.686296	-0.072539	4	0.120525	-0.439236	2	0.0451459	-0.0459423	3	0.0563975	0.191112	2	0.0194722	0.22052	2	0.011412	0.203792	5	0.0971582	-0.070312	1	-
AIM21	YIR003W	277(T) / 281(S)	2	- / -			-	0	-	0.348268	2	0.437424	-	0	-	-0.272232	2	0.228334	-	0	-	-	0	-	0.358752	2	0.158797	-	0	-
AIM21	YIR003W	277(T) / 281(S) / 284(S)	3	- / - / -			-	0	-	-	0	-	0.0406473	1	-	-0.0250254	3	0.174394	-	0	-	-	0	-	-	0	-	-	0	-
AIM21	YIR003W	277(T) / 283(T)	2	- / -			-0.205313	1	-	-	0	-	-	0	-	-	0	-	-	0	-	-	0	-	-	0	-	-	0	-
AIM21	YIR003W	277(T) / 284(S)	2	- / -			0.0121509	3	0.368009	0.642902	4	0.258003	-0.0264445	2	0.111101	-0.182768	3	0.0541113	0.11404	1	-	-0.111415	2	0.380613	-0.421075	2	0.240327	-	0	-
AIM21	YIR003W	281(S)	1	-			0.846267	1	-	-0.114945	4	0.0874588	0.16445	2	0.137705	-0.812055	1	-	0.249326	1	-	-	0	-	0.198433	3	0.669658	0.341826	1	-
AIM21	YIR003W	281(S) / 284(S)	2	- / -			-	0	-	-	0	-	-	0	-	-0.446627	3	0.0781163	-	0	-	-	0	-	-0.0983843	1	-	-	0	-
AIM21	YIR003W	283(T)	1	-			0.383009	1	-	-	0	-	0.394301	1	-	-	0	-	0.137352	1	-	-0.0505946	1	-	-0.27779	1	-	-	0	-
AIM21	YIR003W	284(S)	1	-			0.316426	1	-	0.665953	4	0.383323	0.285447	2	0.129912	-0.225903	2	0.20519	0.0327237	1	-	-0.0463007	2	0.081397	-0.222424	2	0.13255	-0.644344	1	-
AIM21	YIR003W	36(S)	1	-			1.86777	1	-	1.41017	2	0.0651641	-	0	-	-	0	-	2.86699	2	0.358026	0.161872	2	0.437574	-	0	-	-	0	-
AIM21	YIR003W	36(S) / 40(T)	2	- / TP			1.61317	1	-	-	0	-	-	0	-	-	0	-	4.03046	1	-	-	0	-	-	0	-	-	0	-
AIM21	YIR003W	36(S) / 40(T) / 44(T)	3	- / TP / TP			1.30327	1	-	-	0	-	0.303464	1	-	-	0	-	-	0	-	-	0	-	-	0	-	-	0	-
AIM21	YIR003W	360(S)	1	-			-	0	-	-	0	-	0.359165	1	-	-	0	-	-	0	-	-	0	-	-	0	-	-	0	-
AIM21	YIR003W	476(S)	1	-			0.569525	2	0.362027	0.838469	4	0.293318	-	0	-	-0.139429	3	0.213441	6.11419	2	0.0964159	-5.23943	1	-	2.58914	5	0.999531	-	0	-
AIM21	YIR003W	476(S) / 477(S)	2	- / SP			-	0	-	1.33224	2	0.538041	-	0	-	-	0	-	-	0	-	-	0	-	2.23149	1	-	-	0	-
AIM21	YIR003W	477(S)	1	SP			1.17779	3	0.401802	0.513962	4	0.0636301	-	0	-	-	0	-	0.322169	1	-	-	0	-	0.968854	2	0.728694	-	0	-
AIM21	YIR003W	517(S)	1	-			0.755385	2	0.1714	-0.133432	3	0.142164	0.2122	2	0.105215	-	0	-	1.56425	2	0.038614	-0.265728	1	-	0.387827	3	0.462113	-	0	-
AIM21	YIR003W	576(S)	1	SP			0.765156	3	0.171874	-0.0841281	3	0.710049	-0.0379273	1	-	-	0	-	-1.44052	1	-	-0.699488	1	-	0.785954	4	0.335382	-0.180158	1	-
AIM21	YIR003W	58(T)	1	-			1.2666	1	-	-	0	-	-0.00972845	2	0.0414713	-0.0615702	3	0.131001	2.21947	2	0.873971	0.237437	2	0.0744901	-	0	-	-	0	-
AIM21	YIR003W	58(T) / 61(S)	2	- / -			-	0	-	-	0	-	0.172438	2	0.0827184	-0.263317	2	0.101385	3.63973	1	-	-	0	-	1.1631	1	-	-	0	-
AIM21	YIR003W	58(T) / 70(S)	2	- / -			-	0	-	-	0	-	-0.224846	1	-	-	0	-	-	0	-	-	0	-	-	0	-	-	0	-
AIM21	YIR003W	60(T)	1	-			-	0	-	-	0	-	-	0	-	-	0	-	3.87396	1	-	-0.171106	1	-	-	0	-	-	0	-
AIM21	YIR003W	61(S)	1	-			-	0	-	-0.231644	2	0.344343	-0.056749	2	0.10233	0.0540929	3	0.0644267	4.40723	2	0.285788	-3.44092	2	0.0989099	2.44106	2	0.0527642	-	0	-
AIM21	YIR003W	61(S) / 64(S)	2	- / -			-	0	-	-	0	-	-	0	-	-0.696167	3	0.175492	-	0	-	-	0	-	-	0	-	-	0	-
AIM21	YIR003W	61(S) / 70(S)	2	- / -			-	0	-	-	0	-	-	0	-	-1.0048	3	0.0725524	2.67486	1	-	-	0	-	-	0	-	-	0	-
AIM21	YIR003W	620(S)	1	-			-	0	-	0.886307	2	0.349349	-	0	-	-	0	-	-	0	-	0.00322663	1	-	-	0	-	-	0	-
AIM21	YIR003W	625(S)	1	SP			-	0	-	-	0	-	-	0	-	-	0	-	-	0	-	0.669471	1	-	0.677458	1	-	-	0	-
AIM21	YIR003W	70(S)	1	-			-	0	-	-	0	-	0.142643	1	-	-	0	-	-	0	-	-0.857813	1	-	-	0	-	-	0	-
AIM21	YIR003W	83(S)	1	-			-	0	-	-	0	-	-	0	-	-	0	-	2.45332	1	-	-	0	-	-	0	-	-	0	-
AIM21	YIR003W	84(T)	1	-			0.793515	1	-	-	0	-	-0.351247	1	-	-	0	-	2.70931	2	0.383762	-0.553916	1	-	-	0	-	-	0	-
AIM21	YIR003W	84(T) / 85(T)	2	- / -			-	0	-	-	0	-	-	0	-	-	0	-	3.46823	1	-	-	0	-	-	0	-	-	0	-
AIM21	YIR003W	85(T)	1	-			-	0	-	0.696842	4	0.263442	-0.263842	2	0.0368673	-0.234741	2	0.176801	3.58687	2	0.282626	-0.149649	1	-	0.435448	1	-	-	0	-
AIM22	YJL046W	103(S) / 105(S)	2	- / -			-	0	-	-	0	-	-	0	-	-	0	-	-	0	-	-	0	-	0.457774	1	-	-	0	-
AIM24	YJR080C	273(T)	1	-			-	0	-	-	0	-	-	0	-	-	0	-	-	0	-	-	0	-	-0.0032193	1	-	-	0	-
AIM24	YJR080C	276(S)	1	-			-0.00536887	2	0.158957	-	0	-	-0.117618	2	0.115731	-	0	-	-0.0530978	1	-	0.0938178	1	-	0.00569309	1	-	-	0	-
AIM24	YJR080C	276(S) / 278(Y)	2	- / -			-	0	-	-	0	-	-0.113474	1	-	-	0	-	-	0	-	-	0	-	-	0	-	-	0	-
AIM24	YJR080C	290(S) / 296(Y)	2	- / -			1.4482	1	-	-	0	-	-	0	-	-	0	-	-	0	-	-	0	-	-	0	-	-	0	-
AIM24	YJR080C	394(T)	1	-			-	0	-	-	0	-	1.09218	1	-	-	0	-	-	0	-	-	0	-	-	0	-	-	0	-
AIM3	YBR108W	463(S)	1	-			0.414398	2	0.382847	-	0	-	0.60992	1	-	-	0	-	-	0	-	-	0	-	-	0	-	-	0	-
AIM3	YBR108W	471(T)	1	-			-	0	-	-	0	-	-	0	-	-	0	-	-	0	-	0.132004	1	-	-	0	-	-	0	-
AIM3	YBR108W	473(S) / 476(S)	2	- / -			1.27513	1	-	-	0	-	-	0	-	-	0	-	-	0	-	-	0	-	-	0	-	-	0	-
AIM3	YBR108W	476(S)	1	-			0.345408	1	-	-	0	-	-0.00761175	1	-	-	0	-	2.03493	2	0.220776	-0.4056	2	0.139607	0.701458	2	0.390684	-	0	-
AIM3	YBR108W	667(S)	1	-			-	0	-	-	0	-	-0.0996213	1	-	-	0	-	-	0	-	-	0	-	-	0	-	-	0	-
AIM3	YBR108W	669(S)	1	-			-	0	-	-	0	-	-	0	-	-	0	-	-	0	-	-	0	-	1.34653	1	-	-0.0245945	1	-
AIM3	YBR108W	721(S)	1	-			0.895737	1	-	-	0	-	-	0	-	-	0	-	-	0	-	-	0	-	-	0	-	-	0	-
AIM3	YBR108W	729(T)	1	TP			0.426025	3	0.523997	-	0	-	-	0	-	-	0	-	-	0	-	-	0	-	0.53923	2	0.0989431	0.0367116	1	-
AIM3	YBR108W	734(S)	1	-			-	0	-	-	0	-	-	0	-	-	0	-	-	0	-	-	0	-	0.672271	1	-	-	0	-
AIM3	YBR108W	750(S)	1	-			0.885352	2	0.0916303	0.728664	1	-	-0.107043	2	0.520524	-	0	-	2.30278	1	-	-0.130855	2	0.310924	-	0	-	-	0	-
AIM3	YBR108W	805(T)	1	-			1.12987	3	0.555297	-0.194949	2	0.0492026	0.811682	2	0.0169822	-	0	-	1.10577	2	0.178384	0.261263	1	-	0.239916	1	-	-0.0906978	1	-
AIM3	YBR108W	842(S)	1	-			-	0	-	-	0	-	-	0	-	-	0	-	-0.291881	1	-	-0.256723	1	-	-	0	-	-	0	-
AIM3	YBR108W	842(S) / 847(S)	2	- / -			0.61762	2	0.162257	-	0	-	0.651255	1	-	-	0	-	0.23795	1	-	-	0	-	-	0	-	-	0	-
AIM3	YBR108W	843(S)	1	SP			1.23254	4	0.448398	0.848156	4	1.03876	1.77841	2	0.565016	-	0	-	-0.174444	2	0.231943	-0.442941	2	0.184674	0.636508	4	0.461094	0.181925	1	-
AIM3	YBR108W	843(S) / 847(S)	2	SP / -			1.03349	4	0.558196	-0.025885	4	0.200862	0.729741	2	0.0272596	-0.466598	3	0.146857	0.44603	2	0.131958	0.185195	2	0.00647061	0.377292	2	0.0594327	-	0	-
AIM3	YBR108W	847(S)	1	-			-	0	-	-0.951206	2	0.23673	-	0	-	-	0	-	-	0	-	-	0	-	-	0	-	0.158747	1	-
AIM3	YBR108W	855(S)	1	-			-	0	-	-	0	-	-	0	-	-	0	-	-	0	-	-	0	-	-	0	-	-0.0436888	1	-
AIM3	YBR108W	861(T)	1	TP			-	0	-	-	0	-	-	0	-	-	0	-	-	0	-	-	0	-	-	0	-	-0.00378874	1	-
AIM3	YBR108W	861(T) / 868(S)	2	TP / -			-	0	-	-	0	-	-	0	-	-	0	-	-	0	-	-	0	-	0.78639	1	-	-	0	-
AIM3	YBR108W	915(S)	1	-			-	0	-	-	0	-	-	0	-	-	0	-	1.67798	1	-	-	0	-	-	0	-	0.243929	1	-
AIM32	YML050W	64(T) / 67(Y)	2	TP / -			-	0	-	-	0	-	-	0	-	-	0	-	-	0	-	-	0	-	-0.0578323	1	-	-	0	-
AIM44	YPL158C	195(S)	1	-			0.489416	2	0.241333	-0.278377	4	0.102423	-	0	-	-	0	-	-0.249932	2	0.375798	0.322324	2	0.098357	-	0	-	-	0	-
AIM44	YPL158C	25(S)	1	-			-	0	-	-0.330348	1	-	-	0	-	-	0	-	-	0	-	-	0	-	-	0	-	0.092883	1	-
AIM44	YPL158C	25(S) / 28(S)	2	- / -			-0.774239	1	-	0.414815	1	-	-	0	-	-0.309809	2	0.216457	-	0	-	-0.134711	1	-	-	0	-	-	0	-
AIM44	YPL158C	28(S)	1	-			-	0	-	-0.692646	1	-	-	0	-	-	0	-	-	0	-	-	0	-	-	0	-	0.092883	1	-
AIM44	YPL158C	358(S)	1	-			0.511397	1	-	-1.83916	2	0.218412	-	0	-	-	0	-	-0.0499567	1	-	-	0	-	-	0	-	-	0	-
AIM44	YPL158C	368(S)	1	-			-0.274194	1	-	-0.824497	4	0.220019	0.583292	1	-	0.112028	3	0.178922	-0.133146	2	0.284238	-0.295209	1	-	0.337625	2	0.273487	0.653318	1	-
AIM44	YPL158C	407(S)	1	SP			-	0	-	-	0	-	-	0	-	-	0	-	0.635643	1	-	-	0	-	-	0	-	-	0	-
AIM44	YPL158C	428(S)	1	-			0.98408	2	0.0332281	-1.02924	2	0.275297	-	0	-	-0.251649	1	-	-0.440974	2	0.211033	0.143071	2	0.2522	-	0	-	-	0	-
AIM44	YPL158C	428(S) / 431(T)	2	- / -			-	0	-	-	0	-	-	0	-	-	0	-	-	0	-	-1.13256	1	-	-	0	-	-	0	-
AIM44	YPL158C	433(S) / 435(T)	2	- / -			-1.59575	1	-	-	0	-	-	0	-	-	0	-	-	0	-	-	0	-	-	0	-	-	0	-
AIM44	YPL158C	437(T)	1	TP			-	0	-	-	0	-	0.32205	1	-	-	0	-	-	0	-	-	0	-	-	0	-	-	0	-
AIM44	YPL158C	485(S)	1	-			-	0	-	-	0	-	-	0	-	-	0	-	-	0	-	-	0	-	-0.238776	1	-	-	0	-
AIM44	YPL158C	514(S)	1	-			-	0	-	-	0	-	-	0	-	-	0	-	-	0	-	0.413714	1	-	-	0	-	-	0	-
AIM44	YPL158C	604(Y) / 606(S)	2	- / -			-0.659604	1	-	-	0	-	-	0	-	-	0	-	-1.25675	1	-	-	0	-	-	0	-	-	0	-
AIM44	YPL158C	606(S) / 610(Y)	2	- / -			-0.778238	1	-	-	0	-	-	0	-	-	0	-	-	0	-	-	0	-	-	0	-	-	0	-
AIM44	YPL158C	711(S)	1	SP			-	0	-	-	0	-	-	0	-	-	0	-	-	0	-	0.251379	1	-	-	0	-	-	0	-
AIM44	YPL158C	717(S) / 720(S)	2	- / -			-	0	-	-	0	-	0.74657	1	-	-	0	-	-	0	-	-	0	-	-	0	-	-	0	-
AIM44	YPL158C	751(T)	1	-			-	0	-	-	0	-	-	0	-	-	0	-	0.204981	1	-	-	0	-	-	0	-	-	0	-
AIM46	YHR199C	117(Y)	1	-			-	0	-	-	0	-	0.196988	1	-	-	0	-	-	0	-	-	0	-	-	0	-	-	0	-
AIM7	YDR063W	100(T) / 103(S)	2	- / -			-1.07271	1	-	-	0	-	-	0	-	-	0	-	-	0	-	-	0	-	-	0	-	-	0	-
AIM7	YDR063W	137(S)	1	-			-	0	-	-	0	-	-	0	-	-	0	-	0.0594647	1	-	-	0	-	-	0	-	-0.134302	1	-
AIM9	YER080W	118(T) / 120(S)	2	- / -			0.144049	1	-	-	0	-	-	0	-	-	0	-	-	0	-	-	0	-	-	0	-	-	0	-
AIM9	YER080W	321(S)	1	-			0.50283	1	-	-	0	-	-	0	-	-	0	-	-	0	-	-	0	-	-	0	-	-	0	-
AIR1	YIL079C	21(T)	1	TP			0.171617	4	0.255798	0.676298	4	0.148313	-0.0469374	2	0.000795713	-0.31945	3	1.00432	0.320369	2	0.0181673	-0.153344	2	0.0860855	0.0612542	3	0.223485	-	0	-
AIR1	YIL079C	21(T) / 25(S)	2	TP / -			0.303907	1	-	0.867379	4	0.397814	0.0217227	1	-	-0.446655	3	0.0449745	-	0	-	-	0	-	0.304154	2	0.23528	-	0	-
AIR1	YIL079C	37(S)	1	-			-	0	-	-	0	-	-	0	-	-	0	-	0.894205	1	-	-	0	-	-	0	-	-	0	-
AIR1	YIL079C	65(S)	1	-			-	0	-	-	0	-	-	0	-	-	0	-	-	0	-	0.0418237	1	-	-	0	-	-	0	-
AIR2	YDL175C	12(T) / 16(T)	2	- / TP			0.401941	1	-	-	0	-	-	0	-	-0.33213	2	0.216728	-0.125876	1	-	-	0	-	-	0	-	-	0	-
AIR2	YDL175C	15(T)	1	-			0.530526	1	-	-	0	-	0.581901	1	-	-	0	-	-	0	-	-0.101088	1	-	-	0	-	-	0	-
AIR2	YDL175C	16(T)	1	TP			0.643821	4	0.239526	0.297343	4	0.227432	0.520267	2	0.191001	-0.255807	3	0.0681461	0.209504	2	0.116014	-0.113792	2	0.0914656	0.133498	3	0.116649	-	0	-
AIR2	YDL175C	256(S)	1	-			-	0	-	-	0	-	-	0	-	-	0	-	1.14588	1	-	-	0	-	-	0	-	-	0	-
AIR2	YDL175C	31(S)	1	-			0.414847	1	-	-0.133796	1	-	-	0	-	-	0	-	-1.63742	1	-	-	0	-	-	0	-	-	0	-
AIR2	YDL175C	49(S)	1	-			0.422508	2	0.0917239	-0.0366337	4	0.264954	0.388113	2	0.0543392	0.0550393	2	0.0446019	0.0845666	2	0.0629611	-0.0116637	2	0.0477602	0.112912	3	0.348205	0.00404585	1	-
AKL1	YBR059C	10(S)	1	-			-1.16923	2	2.68726	-0.295095	1	-	-	0	-	-	0	-	1.36657	1	-	-1.59246	2	3.31332	0.526452	1	-	0.0165632	1	-
AKL1	YBR059C	10(S) / 12(S)	2	- / -			-	0	-	-	0	-	0.350972	1	-	-	0	-	-	0	-	-	0	-	-	0	-	-	0	-
AKL1	YBR059C	1001(S)	1	-			1.3059	2	0.455363	-	0	-	-	0	-	-	0	-	-	0	-	-	0	-	-0.237231	1	-	-	0	-
AKL1	YBR059C	1002(T)	1	-			1.82787	1	-	-	0	-	-	0	-	-	0	-	-	0	-	-	0	-	-	0	-	-	0	-
AKL1	YBR059C	1011(S)	1	-			-	0	-	-	0	-	-	0	-	-	0	-	-	0	-	-	0	-	0.317012	1	-	-	0	-
AKL1	YBR059C	1012(T)	1	-			0.310709	1	-	-	0	-	-	0	-	-	0	-	1.58673	1	-	-	0	-	-	0	-	-0.0862474	1	-
AKL1	YBR059C	1048(S)	1	-			-	0	-	-	0	-	-	0	-	-	0	-	-	0	-	-	0	-	-	0	-	0.399128	1	-
AKL1	YBR059C	1048(S) / 1050(S)	2	- / -			0.492755	1	-	-	0	-	-	0	-	-	0	-	-	0	-	-	0	-	-	0	-	-	0	-
AKL1	YBR059C	1048(S) / 1051(S)	2	- / -			-	0	-	0.0796977	1	-	-	0	-	-	0	-	-	0	-	-	0	-	-	0	-	-	0	-
AKL1	YBR059C	1050(S)	1	-			-	0	-	-	0	-	-	0	-	-	0	-	-	0	-	-	0	-	-	0	-	0.561564	1	-
AKL1	YBR059C	1051(S)	1	-			-	0	-	-	0	-	-	0	-	-	0	-	-	0	-	-	0	-	-	0	-	0.34875	1	-
AKL1	YBR059C	1072(S)	1	-			-3.5464	2	4.98218	-0.327566	2	0.145226	0.0244604	1	-	-	0	-	-	0	-	-	0	-	0.211499	2	0.223816	0.0853118	1	-
AKL1	YBR059C	1099(S)	1	-			1.71709	1	-	-0.46756	1	-	-	0	-	-	0	-	-	0	-	0.760411	1	-	1.1998	1	-	-0.278784	1	-
AKL1	YBR059C	1106(S)	1	-			-	0	-	-	0	-	-	0	-	-	0	-	2.32833	1	-	-	0	-	-	0	-	-	0	-
AKL1	YBR059C	12(S)	1	-			-0.262075	1	-	-1.05848	2	0.0913679	-	0	-	-	0	-	-2.38081	2	1.05833	-1.54954	2	2.38332	-	0	-	0.216182	1	-
AKL1	YBR059C	372(S)	1	-			-	0	-	-	0	-	0.36892	1	-	-	0	-	-	0	-	-	0	-	-	0	-	-	0	-
AKL1	YBR059C	4(T)	1	-			-	0	-	-	0	-	-	0	-	-	0	-	-	0	-	-	0	-	-	0	-	-0.409446	1	-
AKL1	YBR059C	403(S)	1	-			-	0	-	-	0	-	-	0	-	-	0	-	0.273409	1	-	-	0	-	-	0	-	0.242422	1	-
AKL1	YBR059C	403(S) / 407(S)	2	- / -			-	0	-	-	0	-	-	0	-	-0.0514395	2	0.203014	-	0	-	-	0	-	-	0	-	-	0	-
AKL1	YBR059C	407(S)	1	-			0.194758	2	0.0499262	0.449635	4	0.38185	0.35189	2	0.593207	-0.0521549	2	0.045388	-0.163274	2	0.0779679	-0.0669754	2	0.19723	0.266745	3	0.129038	0.530767	1	-
AKL1	YBR059C	420(S)	1	-			-	0	-	-0.0219332	1	-	-	0	-	-	0	-	-	0	-	-	0	-	-	0	-	-	0	-
AKL1	YBR059C	455(T)	1	-			-	0	-	-	0	-	-	0	-	-	0	-	1.8033	1	-	-	0	-	-	0	-	-	0	-
AKL1	YBR059C	455(T) / 465(S)	2	- / -			-	0	-	-	0	-	0.327128	1	-	-	0	-	-	0	-	-	0	-	-	0	-	-	0	-
AKL1	YBR059C	458(S)	1	SP			1.08472	5	0.427353	-0.117467	3	0.34163	0.328308	2	0.237334	0.119463	2	0.131555	2.14891	2	0.0654405	-0.294488	2	0.0383901	0.00244082	1	-	-	0	-
AKL1	YBR059C	465(S)	1	-			-	0	-	-	0	-	-0.310267	1	-	-	0	-	-	0	-	-	0	-	-	0	-	-	0	-
AKL1	YBR059C	471(T)	1	TP			-	0	-	-	0	-	-	0	-	-	0	-	0.315367	2	0.0562943	-	0	-	-	0	-	-	0	-
AKL1	YBR059C	496(S)	1	-			-	0	-	-0.945845	1	-	-	0	-	-	0	-	-	0	-	-	0	-	1.63843	1	-	0.0366858	1	-
AKL1	YBR059C	496(S) / 504(S)	2	- / SP			-	0	-	0.469034	3	1.25618	-	0	-	-0.751194	2	0.380536	-	0	-	-	0	-	-0.379363	2	2.95731	-	0	-
AKL1	YBR059C	504(S)	1	SP			0.900425	2	0.146026	-0.350006	2	0.0371781	-	0	-	-	0	-	-	0	-	0.405005	1	-	-0.100611	3	0.46071	0.00884284	1	-
AKL1	YBR059C	511(S)	1	-			-	0	-	-0.374629	1	-	-	0	-	-	0	-	2.29666	1	-	-	0	-	-0.620688	1	-	-	0	-
AKL1	YBR059C	532(T)	1	-			0.857033	1	-	-	0	-	0.787719	1	-	-	0	-	1.03682	1	-	-	0	-	-	0	-	-	0	-
AKL1	YBR059C	533(S) / 541(S)	2	- / -			-	0	-	-	0	-	0.597471	1	-	-	0	-	1.07845	1	-	-	0	-	-	0	-	-	0	-
AKL1	YBR059C	541(S)	1	-			0.529682	3	0.27524	0.254584	2	0.0624408	0.334781	2	0.00710978	-1.11607	2	0.375588	1.03818	2	0.0291295	-0.411567	2	0.00133449	0.175459	1	-	0.132512	1	-
AKL1	YBR059C	550(T)	1	-			-	0	-	-	0	-	-	0	-	-	0	-	-	0	-	-	0	-	-	0	-	-0.0626402	1	-
AKL1	YBR059C	561(S)	1	-			0.491547	1	-	-0.389159	4	0.0866893	1.12388	1	-	-0.246385	3	0.122999	-	0	-	-0.241731	2	0.0877854	0.364216	2	0.0590808	-	0	-
AKL1	YBR059C	801(S)	1	SP			0.586698	3	0.245151	-0.62146	4	0.161136	0.514054	2	0.0896047	-0.212862	1	-	0.71771	2	0.0296285	0.151046	2	0.0181479	0.296649	5	0.188768	-0.82659	1	-
AKL1	YBR059C	811(S)	1	-			0.826113	1	-	-0.19849	1	-	0.666801	1	-	-	0	-	1.44499	1	-	-0.276327	1	-	-	0	-	-	0	-
AKL1	YBR059C	831(T)	1	-			-	0	-	-	0	-	-	0	-	-	0	-	1.68336	1	-	0.485188	1	-	-	0	-	-	0	-
AKL1	YBR059C	846(S)	1	-			0.870193	1	-	-	0	-	-	0	-	-	0	-	-	0	-	0.0261547	1	-	-	0	-	-	0	-
AKL1	YBR059C	857(T)	1	-			0.563594	2	0.116427	-	0	-	-0.30876	1	-	-	0	-	-0.456842	2	0.379103	0.409912	2	0.0900116	-	0	-	-	0	-
AKL1	YBR059C	872(S)	1	-			-0.172126	1	-	-	0	-	-	0	-	-	0	-	-0.403103	1	-	-	0	-	-	0	-	-	0	-
AKL1	YBR059C	960(S)	1	-			0.830055	1	-	-	0	-	-	0	-	0.599071	1	-	-	0	-	-	0	-	0.171268	1	-	0.133288	1	-
AKL1	YBR059C	960(S) / 971(S)	2	- / -			-	0	-	-	0	-	-	0	-	-0.72054	2	0.117189	-	0	-	-	0	-	-	0	-	-	0	-
AKL1	YBR059C	960(S) / 972(S)	2	- / SP			2.05445	2	0.0321492	-	0	-	-	0	-	-	0	-	-	0	-	-	0	-	-	0	-	-	0	-
AKL1	YBR059C	971(S)	1	-			1.36817	1	-	-	0	-	-	0	-	-1.48651	1	-	1.80369	1	-	-	0	-	-	0	-	-	0	-
AKL1	YBR059C	971(S) / 972(S)	2	- / SP			2.50382	1	-	-	0	-	-	0	-	-	0	-	-	0	-	-	0	-	-	0	-	-	0	-
AKL1	YBR059C	971(S) / 974(T)	2	- / -			-	0	-	-	0	-	-	0	-	-	0	-	-	0	-	-1.0499	1	-	-	0	-	-	0	-
AKL1	YBR059C	972(S)	1	SP			-	0	-	-	0	-	0.32024	1	-	-	0	-	-	0	-	-	0	-	-	0	-	-	0	-
AKL1	YBR059C	985(S)	1	SP			3.46476	3	0.266207	2.75577	1	-	-	0	-	-	0	-	3.27916	2	0.379902	-	0	-	-	0	-	-	0	-
AKL1	YBR059C	993(S)	1	-			-	0	-	-	0	-	-0.119026	1	-	-	0	-	-	0	-	-	0	-	-	0	-	-	0	-
AKL1	YBR059C	997(S)	1	SP			1.59206	3	0.541516	0.119922	4	0.263984	1.21666	2	0.180054	-	0	-	0.259308	2	0.0638937	0.40008	2	0.0563124	-0.00339715	3	0.21953	-	0	-
AKL1	YBR059C	997(S) / 1001(S)	2	SP / -			-0.731296	1	-	-	0	-	-	0	-	-	0	-	-	0	-	-	0	-	-	0	-	-	0	-
AKR1	YDR264C	51(S)	1	-			0.325493	1	-	0.0402551	3	0.586939	-	0	-	-	0	-	-0.178879	1	-	-0.196594	1	-	0.20439	2	0.0923919	0.0619577	1	-
AKR1	YDR264C	51(S) / 57(S)	2	- / -			-0.227421	1	-	-	0	-	-	0	-	-0.08382	1	-	0.174701	1	-	-0.355163	1	-	0.0569748	2	0.376881	-	0	-
AKR1	YDR264C	57(S)	1	-			-	0	-	1.91428	1	-	-	0	-	0.290558	1	-	-	0	-	-	0	-	-	0	-	-0.0180467	1	-
ALA1	YOR335C	268(T)	1	TP			0.960001	1	-	-	0	-	-	0	-	-	0	-	-	0	-	-	0	-	-	0	-	-	0	-
ALA1	YOR335C	32(S) / 33(S)	2	- / SP			-	0	-	-	0	-	-	0	-	-	0	-	-	0	-	0.468839	1	-	-	0	-	-	0	-
ALA1	YOR335C	479(S)	1	-			-1.86825	1	-	-	0	-	-	0	-	-	0	-	-	0	-	-	0	-	-	0	-	-	0	-
ALA1	YOR335C	641(S)	1	-			-	0	-	0.232946	3	0.129123	-	0	-	-	0	-	-	0	-	-	0	-	0.72797	1	-	-	0	-
ALA1	YOR335C	779(S)	1	SP			-	0	-	0.00518925	4	0.14482	-	0	-	-	0	-	-	0	-	-	0	-	-0.360989	1	-	-	0	-
ALA1	YOR335C	856(S)	1	SP			-	0	-	0.0140578	3	0.156276	-	0	-	-	0	-	-	0	-	-	0	-	-	0	-	-	0	-
ALA1	YOR335C	856(S) / 863(T) / 868(Y)	3	SP / - / -			-	0	-	-	0	-	-	0	-	-	0	-	-	0	-	0.0686312	1	-	-	0	-	-	0	-
ALA1	YOR335C	918(S)	1	-			-	0	-	-	0	-	0.577074	1	-	-	0	-	-	0	-	-	0	-	-	0	-	-	0	-
ALA1	YOR335C	950(S)	1	-			0.167216	2	0.380354	-	0	-	0.100445	1	-	-	0	-	0.0373016	2	0.0220339	0.0971726	2	0.111388	-	0	-	-	0	-
ALB1	YJL122W	139(S)	1	-			0.347122	1	-	0.0555141	1	-	0.57765	1	-	-	0	-	-0.109466	1	-	0.224732	1	-	-	0	-	-	0	-
ALB1	YJL122W	80(S)	1	SP			2.45089	3	0.454166	-	0	-	1.6584	2	0.409361	-	0	-	-	0	-	-	0	-	-	0	-	-	0	-
ALD3	YMR169C	143(T)	1	-			-	0	-	-	0	-	0.275337	1	-	-	0	-	-	0	-	-	0	-	-	0	-	-	0	-
ALD4	YOR374W	388(T) / 391(T)	2	- / -			-	0	-	-	0	-	0.474464	1	-	-	0	-	-	0	-	-	0	-	-	0	-	-	0	-
ALD6	YPL061W	102(S)	1	-			-	0	-	-	0	-	0.268069	1	-	-	0	-	-0.0180764	1	-	-	0	-	-	0	-	0.0663258	1	-
ALD6	YPL061W	248(T)	1	-			0.0816998	1	-	-	0	-	-	0	-	-	0	-	-	0	-	-0.260212	1	-	-	0	-	-	0	-
ALD6	YPL061W	250(S)	1	-			-	0	-	-	0	-	-0.190113	1	-	-	0	-	-	0	-	-	0	-	-	0	-	-	0	-
ALD6	YPL061W	251(T)	1	-			-	0	-	-	0	-	-0.229718	1	-	-	0	-	-	0	-	-	0	-	-	0	-	-	0	-
ALD6	YPL061W	256(S)	1	-			-0.124058	2	0.200914	-0.0883888	3	0.229703	-	0	-	-	0	-	-0.411651	2	0.150332	0.163467	2	0.265654	-0.927121	1	-	-	0	-
ALD6	YPL061W	261(S)	1	-			-	0	-	-	0	-	-0.108677	2	0.1138	-	0	-	0.0222	2	0.160038	0.0436622	1	-	-	0	-	-	0	-
ALD6	YPL061W	262(S)	1	-			-	0	-	-0.0520475	1	-	-0.26833	2	0.141187	-	0	-	-	0	-	-	0	-	-	0	-	-0.0209641	1	-
ALD6	YPL061W	264(S)	1	-			-	0	-	-	0	-	-	0	-	-	0	-	-0.136425	1	-	-	0	-	-	0	-	-	0	-
ALD6	YPL061W	277(S)	1	-			-0.135618	1	-	-	0	-	-0.355423	1	-	-	0	-	-	0	-	-	0	-	-	0	-	-	0	-
ALD6	YPL061W	8(T)	1	-			0.108953	1	-	-0.297783	2	0.265003	-	0	-	-	0	-	0.444683	1	-	-	0	-	-0.00186958	2	0.0853021	-	0	-
ALE1	YOR175C	512(S)	1	-			0.499345	2	0.160297	-	0	-	-	0	-	-0.319933	1	-	-	0	-	-	0	-	-	0	-	-	0	-
ALE1	YOR175C	513(S)	1	SP			0.585767	7	0.12488	-0.610903	4	0.102549	0.543585	2	0.16031	-0.376363	3	0.041715	-0.0149991	2	0.0206999	0.0211443	2	0.0391522	-0.0839514	5	0.118918	0.0315874	1	-
ALE1	YOR175C	605(S)	1	-			0.229222	2	0.105082	-0.0282622	4	0.109356	1.12066	2	0.13747	0.113775	2	0.0716474	-1.54362	2	0.176624	-0.688917	2	0.0933757	0.0877849	5	0.189763	0.0277491	1	-
ALE1	YOR175C	605(S) / 607(S)	2	- / -			-	0	-	-	0	-	1.48963	1	-	-	0	-	-	0	-	-	0	-	-	0	-	-	0	-
ALE1	YOR175C	605(S) / 610(S)	2	- / SP			1.04148	1	-	0.350853	2	0.593266	1.46678	1	-	-	0	-	-	0	-	-	0	-	-	0	-	-	0	-
ALE1	YOR175C	605(S) / 615(S)	2	- / -			-	0	-	-	0	-	1.32405	1	-	-	0	-	-	0	-	-	0	-	-	0	-	-	0	-
ALE1	YOR175C	607(S)	1	-			0.319826	2	0.0331632	-	0	-	1.32478	1	-	-	0	-	-1.74765	1	-	-	0	-	-	0	-	-	0	-
ALG12	YNR030W	391(Y) / 399(S)	2	- / -			-	0	-	-	0	-	-	0	-	-	0	-	-0.841744	1	-	-	0	-	-	0	-	-	0	-
ALG3	YBL082C	6(S)	1	SP			-	0	-	0.197523	4	0.111736	-	0	-	-	0	-	-	0	-	-	0	-	0.182896	2	0.184205	0.0487308	1	-
ALK1	YGL021W	110(S)	1	-			-0.340556	1	-	-	0	-	-	0	-	-	0	-	-	0	-	-	0	-	-	0	-	-	0	-
ALK1	YGL021W	171(S)	1	-			-	0	-	-	0	-	-	0	-	-	0	-	-0.836351	2	0.0868716	-	0	-	-	0	-	-	0	-
ALK1	YGL021W	212(S)	1	-			-	0	-	0.18628	1	-	-	0	-	-0.0818577	2	0.380765	4.83531	2	0.691961	-3.99261	1	-	1.23656	1	-	-	0	-
ALK1	YGL021W	213(S)	1	-			-	0	-	-	0	-	-	0	-	-	0	-	-	0	-	-	0	-	1.35007	1	-	-	0	-
ALK1	YGL021W	219(S)	1	-			-	0	-	-0.584308	1	-	-	0	-	-	0	-	-	0	-	-	0	-	-	0	-	-	0	-
ALK1	YGL021W	257(S)	1	-			-0.374319	1	-	-0.980634	3	0.173236	-	0	-	-	0	-	-	0	-	-	0	-	-	0	-	-	0	-
ALK1	YGL021W	257(S) / 258(S)	2	- / -			-	0	-	-1.3064	1	-	-	0	-	-	0	-	-	0	-	-	0	-	-	0	-	-	0	-
ALK1	YGL021W	281(T) / 291(S)	2	TP / -			-	0	-	-	0	-	-	0	-	-	0	-	0.00584168	1	-	-	0	-	-	0	-	-	0	-
ALK1	YGL021W	291(S)	1	-			-0.385608	2	0.28316	-0.256667	4	0.148111	0.0666924	1	-	-	0	-	-0.321479	2	0.207681	-0.632105	2	0.0379305	-0.240451	2	0.0667905	-	0	-
ALK1	YGL021W	303(S)	1	-			-	0	-	-0.315716	2	0.0261307	-	0	-	-	0	-	-	0	-	-	0	-	-0.273684	2	0.678627	-0.365452	1	-
ALK1	YGL021W	317(T)	1	-			-0.228775	1	-	-	0	-	-	0	-	-	0	-	-0.0298623	1	-	-	0	-	-	0	-	-	0	-
ALK1	YGL021W	318(S)	1	-			-0.111894	2	0.0137176	-0.460585	2	0.0659125	-0.0983234	1	-	-	0	-	-	0	-	-	0	-	0.187163	3	0.095401	-0.134525	1	-
ALK1	YGL021W	351(S)	1	-			-0.63683	1	-	-0.931813	4	0.527609	-0.420248	2	0.0285544	-0.112015	1	-	-0.797646	1	-	0.143325	2	0.138563	0.567213	3	0.243498	-1.13058	1	-
ALK1	YGL021W	351(S) / 352(S)	2	- / -			-0.150069	1	-	-	0	-	-	0	-	-	0	-	-	0	-	-	0	-	-	0	-	-	0	-
ALK1	YGL021W	351(S) / 353(S)	2	- / -			-0.158445	1	-	-	0	-	-	0	-	-	0	-	-	0	-	0.144854	1	-	-	0	-	-	0	-
ALK1	YGL021W	351(S) / 354(S)	2	- / -			-0.110972	3	0.535818	-1.18432	3	0.344127	-0.134199	2	0.257918	0.0558624	3	0.0518736	-0.269606	2	0.239517	0.25415	2	0.0730845	-0.034722	4	0.113254	-	0	-
ALK1	YGL021W	352(S) / 354(S)	2	- / -			-	0	-	-	0	-	0.166214	1	-	-	0	-	-	0	-	-	0	-	-	0	-	-	0	-
ALK1	YGL021W	352(S) / 356(S)	2	- / -			-	0	-	-0.889652	1	-	-	0	-	-	0	-	-	0	-	-	0	-	-	0	-	-	0	-
ALK1	YGL021W	353(S)	1	-			-	0	-	-	0	-	-	0	-	-	0	-	-	0	-	0.217758	1	-	1.4949	1	-	-	0	-
ALK1	YGL021W	353(S) / 356(S)	2	- / -			-	0	-	-	0	-	-	0	-	-0.116467	1	-	-	0	-	-	0	-	-	0	-	-	0	-
ALK1	YGL021W	354(S)	1	-			-	0	-	-0.695843	1	-	-	0	-	-	0	-	-	0	-	0.535042	1	-	0.319971	2	0.242587	-0.829151	1	-
ALK1	YGL021W	356(S)	1	-			-	0	-	-	0	-	-	0	-	-	0	-	-	0	-	-	0	-	-	0	-	-0.334149	1	-
ALK1	YGL021W	373(S)	1	-			0.812676	1	-	-	0	-	-	0	-	-	0	-	-	0	-	-	0	-	-	0	-	-	0	-
ALK1	YGL021W	373(S) / 377(S)	2	- / -			-	0	-	-	0	-	-	0	-	-	0	-	-	0	-	-	0	-	-0.261286	1	-	-	0	-
ALK1	YGL021W	374(S)	1	-			-	0	-	-	0	-	-	0	-	-	0	-	-	0	-	-	0	-	0.300779	1	-	-	0	-
ALK1	YGL021W	374(S) / 377(S)	2	- / -			-	0	-	-0.290468	1	-	-	0	-	0.0127548	1	-	-	0	-	-	0	-	-0.259121	2	0.0196676	-	0	-
ALK1	YGL021W	427(S)	1	-			-	0	-	-	0	-	-	0	-	-	0	-	-	0	-	-0.468398	1	-	-	0	-	-	0	-
ALK1	YGL021W	438(S)	1	-			-	0	-	-	0	-	-	0	-	-	0	-	-0.0369578	1	-	-	0	-	-	0	-	-	0	-
ALK1	YGL021W	439(T)	1	-			-	0	-	-	0	-	-	0	-	-	0	-	-	0	-	-	0	-	0.278056	1	-	-	0	-
ALK1	YGL021W	439(T) / 443(S)	2	- / -			0.227017	1	-	-	0	-	-	0	-	-	0	-	-	0	-	-	0	-	-	0	-	-	0	-
ALK1	YGL021W	440(S)	1	-			0.435106	1	-	-0.523772	4	0.115559	0.0229806	1	-	-0.116959	1	-	-0.510777	2	0.19499	-0.342224	1	-	0.499185	1	-	-	0	-
ALK1	YGL021W	440(S) / 443(S)	2	- / -			0.798105	2	0.168061	-0.517049	4	0.133277	-	0	-	0.114917	2	0.0596261	0.360934	1	-	-0.0734524	1	-	0.064539	2	0.301643	-	0	-
ALK1	YGL021W	443(S)	1	-			-0.100704	2	0.270472	-0.604702	3	0.225653	-0.408778	1	-	-	0	-	-0.431353	2	0.0396419	-0.0072233	1	-	0.379355	2	0.131672	-	0	-
ALK1	YGL021W	443(S) / 446(S)	2	- / -			0.103728	1	-	-1.67133	1	-	-	0	-	-	0	-	-	0	-	-	0	-	-	0	-	-	0	-
ALK1	YGL021W	446(S)	1	-			-	0	-	-0.082205	1	-	-	0	-	-	0	-	-	0	-	-	0	-	-	0	-	-	0	-
ALK1	YGL021W	446(S) / 449(S)	2	- / -			-	0	-	-	0	-	-1.24953	1	-	-	0	-	-	0	-	-	0	-	-	0	-	-	0	-
ALK1	YGL021W	449(S)	1	-			-	0	-	-0.585738	1	-	-	0	-	-	0	-	-	0	-	-	0	-	-	0	-	-	0	-
ALK1	YGL021W	76(S)	1	-			-	0	-	-	0	-	-	0	-	-	0	-	-	0	-	-	0	-	0.500131	1	-	-0.476416	1	-
ALK1	YGL021W	76(S) / 79(S)	2	- / -			-0.483069	5	0.299151	-0.844088	1	-	-	0	-	0.455803	1	-	-	0	-	-	0	-	-0.534099	2	0.377266	-	0	-
ALK1	YGL021W	79(S)	1	-			-	0	-	-	0	-	-	0	-	-	0	-	-	0	-	-	0	-	-	0	-	-0.476416	1	-
ALK2	YBL009W	231(S)	1	-			0.18463	3	1.5214	-0.220715	4	0.239291	0.590947	2	0.08428	-0.451527	3	0.20767	1.01974	2	0.0784921	0.0406117	2	0.07998	0.0923244	2	0.148109	-	0	-
ALK2	YBL009W	252(S)	1	-			-	0	-	-	0	-	0.207889	1	-	-	0	-	-	0	-	-	0	-	-	0	-	-	0	-
ALK2	YBL009W	252(S) / 256(S)	2	- / -			-	0	-	-	0	-	-	0	-	-	0	-	-	0	-	-0.147992	1	-	-	0	-	-	0	-
ALK2	YBL009W	253(S)	1	-			0.904184	1	-	-0.307405	1	-	-	0	-	-	0	-	-0.045475	1	-	-0.0426641	1	-	-	0	-	-0.823854	1	-
ALK2	YBL009W	253(S) / 255(S)	2	- / -			-	0	-	-	0	-	-	0	-	-	0	-	-	0	-	-0.0501996	1	-	-	0	-	-	0	-
ALK2	YBL009W	253(S) / 256(S)	2	- / -			0.791958	1	-	-0.784491	1	-	0.331748	1	-	-	0	-	0.418874	1	-	-	0	-	-	0	-	-	0	-
ALK2	YBL009W	256(S)	1	-			0.394867	1	-	-	0	-	-0.0850823	1	-	-	0	-	-	0	-	-	0	-	-	0	-	-	0	-
ALK2	YBL009W	260(S) / 268(T)	2	- / -			-	0	-	-	0	-	-	0	-	-	0	-	-	0	-	-	0	-	-0.0036885	1	-	-	0	-
ALK2	YBL009W	292(S)	1	-			-	0	-	-	0	-	-	0	-	-	0	-	-	0	-	-	0	-	-	0	-	-0.243498	1	-
ALK2	YBL009W	306(S)	1	-			-	0	-	-	0	-	-	0	-	-	0	-	-	0	-	-	0	-	0.279237	1	-	-	0	-
ALK2	YBL009W	68(S)	1	-			-	0	-	-	0	-	-	0	-	-	0	-	0.430545	1	-	-	0	-	-	0	-	-	0	-
ALK2	YBL009W	70(S)	1	SP			0.745788	3	0.296987	-0.00121125	4	0.287502	0.451387	2	0.0523968	-1.01628	1	-	0.441252	2	0.0396508	0.00642022	2	0.00734942	-0.366096	3	0.279144	-	0	-
ALK2	YBL009W	73(S)	1	-			-	0	-	-	0	-	-	0	-	-	0	-	0.0473527	1	-	-	0	-	-	0	-	-	0	-
ALO1	YML086C	10(Y) / 20(S)	2	- / -			0.282994	2	0.0770766	-	0	-	-	0	-	-	0	-	-1.52303	2	0.207207	-	0	-	-	0	-	-	0	-
ALO1	YML086C	198(S) / 199(T) / 204(T)	3	- / - / -			0.657511	1	-	-	0	-	-	0	-	-	0	-	-	0	-	-	0	-	-	0	-	-	0	-
ALO1	YML086C	335(S)	1	-			-	0	-	0.535096	2	0.291913	-	0	-	-	0	-	-	0	-	-	0	-	0.0548529	1	-	-	0	-
ALO1	YML086C	396(S)	1	-			-0.631893	1	-	-	0	-	-	0	-	-	0	-	-	0	-	-	0	-	-	0	-	-	0	-
ALR1	YOL130W	123(S) / 128(S)	2	- / -			-	0	-	-	0	-	-	0	-	-	0	-	7.00714	1	-	-	0	-	-	0	-	-	0	-
ALR1	YOL130W	143(T)	1	TP			2.08713	1	-	-	0	-	1.88993	1	-	-	0	-	-	0	-	-	0	-	-	0	-	-	0	-
ALR1	YOL130W	15(S)	1	-			-	0	-	-1.0052	1	-	-	0	-	-	0	-	-	0	-	-1.33942	1	-	-	0	-	0.0525813	1	-
ALR1	YOL130W	17(S)	1	-			-5.61466	1	-	-	0	-	-0.420922	1	-	-	0	-	0.504036	2	0.703121	-0.916304	2	0.260798	-	0	-	-	0	-
ALR1	YOL130W	170(S)	1	-			-	0	-	-1.13448	2	0.40298	-	0	-	-	0	-	-	0	-	-	0	-	1.82661	1	-	-	0	-
ALR1	YOL130W	170(S) / 172(S)	2	- / -			-0.501021	1	-	-	0	-	-	0	-	-	0	-	-	0	-	-	0	-	-	0	-	-	0	-
ALR1	YOL130W	170(S) / 173(S) / 176(S)	3	- / - / SP			1.29074	1	-	-	0	-	-	0	-	-	0	-	-	0	-	-	0	-	1.51425	1	-	-	0	-
ALR1	YOL130W	170(S) / 176(S)	2	- / SP			-	0	-	-0.666799	1	-	-	0	-	-	0	-	-	0	-	-	0	-	-	0	-	-	0	-
ALR1	YOL130W	172(S)	1	-			-	0	-	-1.77338	1	-	-	0	-	-	0	-	-	0	-	-	0	-	1.25436	2	0.0167937	-0.820325	1	-
ALR1	YOL130W	172(S) / 176(S)	2	- / SP			-0.0446462	1	-	-0.70686	4	0.0521563	-	0	-	-0.906665	3	0.0493096	0.406237	1	-	0.639744	1	-	-0.250521	2	0.0609486	-	0	-
ALR1	YOL130W	173(S)	1	-			-	0	-	-	0	-	-	0	-	-	0	-	-	0	-	-1.13928	1	-	-	0	-	-	0	-
ALR1	YOL130W	174(S)	1	-			-1.4962	1	-	-0.369614	3	0.328334	-0.398807	1	-	-	0	-	0.955859	1	-	-	0	-	-0.805366	2	1.30315	-	0	-
ALR1	YOL130W	174(S) / 176(S)	2	- / SP			0.128005	1	-	-0.0830428	3	0.150548	-	0	-	-0.299961	3	0.0911513	-	0	-	-	0	-	-1.0232	2	0.0691849	-	0	-
ALR1	YOL130W	176(S)	1	SP			0.0617228	4	0.309007	-0.207434	4	0.223825	-0.0487765	2	0.227673	-0.994475	1	-	0.372835	2	0.0507428	-0.0544763	1	-	-1.72681	2	0.234442	-0.622296	1	-
ALR1	YOL130W	179(T)	1	-			-0.14685	1	-	-	0	-	-	0	-	-	0	-	-	0	-	-	0	-	-	0	-	-	0	-
ALR1	YOL130W	184(S)	1	-			-0.525217	2	0.333525	-	0	-	0.405225	1	-	-	0	-	0.265834	2	0.477396	-1.27333	1	-	-	0	-	-0.476454	1	-
ALR1	YOL130W	184(S) / 188(S)	2	- / SP			1.00592	1	-	-	0	-	-	0	-	-	0	-	-0.19257	1	-	-	0	-	1.12553	1	-	-	0	-
ALR1	YOL130W	185(S)	1	-			-0.292923	3	0.204726	-0.267082	3	0.0584942	0.447449	1	-	-	0	-	-1.12212	2	0.791323	-0.64697	2	0.685266	-0.10357	4	0.269738	-0.23607	1	-
ALR1	YOL130W	185(S) / 188(S)	2	- / SP			1.10011	1	-	-	0	-	1.06808	1	-	-	0	-	-0.216286	1	-	-	0	-	-	0	-	-	0	-
ALR1	YOL130W	188(S)	1	SP			2.26727	1	-	-	0	-	-1.66947	1	-	-	0	-	4.84304	1	-	-	0	-	-	0	-	-	0	-
ALR1	YOL130W	19(S)	1	-			0.107363	1	-	-0.318293	4	0.108656	-0.803893	2	0.559514	-	0	-	-0.143345	2	0.0365959	-1.0855	2	0.0871702	-0.310806	3	0.0792989	0.0228656	1	-
ALR1	YOL130W	19(S) / 26(S)	2	- / -			0.0716069	1	-	0.00710417	4	0.225555	-	0	-	-0.00810342	3	0.0782427	-	0	-	-	0	-	-0.162145	2	0.206914	-	0	-
ALR1	YOL130W	212(T)	1	-			-0.540928	1	-	-	0	-	-	0	-	-	0	-	-	0	-	-	0	-	-	0	-	-	0	-
ALR1	YOL130W	214(S)	1	-			-0.390625	2	0.37884	-0.675182	1	-	-0.844952	2	0.205167	-	0	-	0.124074	2	0.674424	-0.939957	2	0.510924	0.0873455	1	-	-0.18616	1	-
ALR1	YOL130W	214(S) / 217(S)	2	- / -			0.693833	1	-	-	0	-	-0.0111773	1	-	0.158383	2	0.312575	-0.379266	1	-	-	0	-	-	0	-	-	0	-
ALR1	YOL130W	214(S) / 217(S) / 220(S)	3	- / - / -			-	0	-	-	0	-	-	0	-	-0.0159471	1	-	-	0	-	-	0	-	-	0	-	-	0	-
ALR1	YOL130W	217(S)	1	-			-	0	-	-	0	-	-	0	-	-	0	-	-	0	-	-	0	-	-	0	-	-0.332789	1	-
ALR1	YOL130W	217(S) / 221(S)	2	- / -			-	0	-	-	0	-	-	0	-	-	0	-	1.41536	1	-	-	0	-	-	0	-	-	0	-
ALR1	YOL130W	220(S)	1	-			-	0	-	-	0	-	-	0	-	-	0	-	-	0	-	-	0	-	-	0	-	0.0103614	1	-
ALR1	YOL130W	221(S)	1	-			-	0	-	-	0	-	-0.698179	1	-	-	0	-	-	0	-	-	0	-	-	0	-	0.0103614	1	-
ALR1	YOL130W	23(T)	1	-			-	0	-	-	0	-	-	0	-	-	0	-	-	0	-	-	0	-	-	0	-	-0.0271863	1	-
ALR1	YOL130W	233(S)	1	-			-	0	-	-	0	-	-	0	-	-	0	-	-	0	-	-	0	-	-	0	-	0.0623536	1	-
ALR1	YOL130W	233(S) / 236(S) / 242(T)	3	- / - / -			-	0	-	-0.490251	1	-	-	0	-	-	0	-	-	0	-	-	0	-	-	0	-	-	0	-
ALR1	YOL130W	236(S)	1	-			-	0	-	-	0	-	-	0	-	-	0	-	-	0	-	-0.0173663	1	-	-	0	-	0.0623536	1	-
ALR1	YOL130W	242(T)	1	-			-	0	-	-	0	-	-	0	-	-	0	-	-	0	-	-	0	-	-	0	-	-0.0742796	1	-
ALR1	YOL130W	255(S)	1	-			-	0	-	-1.82346	2	0.384489	0.0681623	1	-	-	0	-	-2.22802	1	-	-	0	-	-0.578344	1	-	-	0	-
ALR1	YOL130W	26(S)	1	-			-	0	-	-0.0493773	1	-	-	0	-	-	0	-	-	0	-	-	0	-	-	0	-	-0.0271863	1	-
ALR1	YOL130W	306(S)	1	-			-	0	-	-	0	-	-	0	-	-	0	-	-	0	-	-0.402064	1	-	-	0	-	-	0	-
ALR1	YOL130W	311(S)	1	-			0.320729	2	0.187822	-0.0534497	3	0.98676	0.214725	2	0.201786	-0.123785	1	-	-0.609194	2	0.247553	-0.134586	2	0.106771	-	0	-	-	0	-
ALR1	YOL130W	334(S)	1	-			-	0	-	-	0	-	-	0	-	-	0	-	-0.266203	1	-	-	0	-	-	0	-	-	0	-
ALR1	YOL130W	338(S)	1	-			-	0	-	-	0	-	-	0	-	-	0	-	-0.0238226	2	0.681591	-	0	-	-	0	-	-	0	-
ALR1	YOL130W	339(S)	1	-			-	0	-	-	0	-	-	0	-	-	0	-	-0.730237	1	-	-	0	-	-	0	-	-	0	-
ALR1	YOL130W	349(S)	1	-			0.470991	1	-	-	0	-	-	0	-	-	0	-	-	0	-	-	0	-	-	0	-	-0.0590797	1	-
ALR1	YOL130W	357(S)	1	-			0.0802781	4	0.284388	0.265638	4	0.0246177	0.0835029	2	0.212122	-0.0220974	3	0.136709	-0.478247	2	0.135327	0.293891	2	0.085265	0.117664	3	0.0210376	0.0212463	1	-
ALR1	YOL130W	357(S) / 358(T)	2	- / -			-0.733986	1	-	0.953956	2	0.0676171	-	0	-	-	0	-	-	0	-	-	0	-	-0.135959	1	-	-	0	-
ALR1	YOL130W	357(S) / 361(T)	2	- / -			0.0735429	1	-	-0.610032	1	-	-	0	-	-	0	-	-	0	-	-	0	-	1.23575	1	-	-	0	-
ALR1	YOL130W	361(T)	1	-			-	0	-	0.191187	1	-	-	0	-	-	0	-	-	0	-	-	0	-	-	0	-	-	0	-
ALR1	YOL130W	377(S) / 383(S)	2	- / -			-	0	-	-	0	-	1.06671	1	-	-	0	-	-	0	-	-	0	-	-	0	-	-	0	-
ALR1	YOL130W	383(S)	1	-			0.31655	1	-	-0.0275376	4	0.348207	-0.177594	2	0.120995	-0.116271	2	0.0335092	3.75942	2	1.19142	-2.65498	2	2.23457	1.40975	3	0.387619	-	0	-
ALR1	YOL130W	649(S)	1	-			1.07389	1	-	-	0	-	-	0	-	-	0	-	-	0	-	-	0	-	-	0	-	-	0	-
ALR1	YOL130W	670(S)	1	-			-	0	-	-	0	-	-	0	-	-	0	-	-	0	-	0.925607	1	-	-	0	-	-	0	-
ALR1	YOL130W	79(S)	1	-			0.563269	1	-	-	0	-	-	0	-	-	0	-	-	0	-	-	0	-	-	0	-	-	0	-
ALR1	YOL130W	817(S)	1	-			0.39502	2	0.375148	-0.0998017	4	0.14651	-0.522745	1	-	-0.0820744	3	0.0423461	0.246021	2	0.267104	-0.224422	2	0.0928572	-0.961995	2	0.290833	0.0236793	1	-
ALR1	YOL130W	817(S) / 820(S)	2	- / -			-0.506244	1	-	-	0	-	1.18023	1	-	0.00899934	2	0.217624	-	0	-	-0.638261	1	-	-1.83213	1	-	-	0	-
ALR1	YOL130W	820(S)	1	-			-	0	-	-0.145368	3	0.259723	-	0	-	-0.258618	1	-	1.20045	1	-	-0.400824	1	-	-0.408801	2	0.572026	0.0236793	1	-
ALR1	YOL130W	820(S) / 821(S)	2	- / -			-1.12785	1	-	-	0	-	-	0	-	-	0	-	-	0	-	-	0	-	-	0	-	-	0	-
ALR1	YOL130W	821(S)	1	-			-0.202962	2	0.55101	-0.0184337	3	1.05419	-0.674503	2	0.928264	-	0	-	0.865434	2	0.00938788	-0.201438	2	0.530603	0.623388	1	-	-	0	-
ALR1	YOL130W	847(S)	1	-			-	0	-	-	0	-	-	0	-	-	0	-	-0.428215	1	-	-1.14754	1	-	-	0	-	-	0	-
ALR1	YOL130W	847(S) / 850(S)	2	- / -			-	0	-	-0.322226	2	0.199717	-	0	-	-	0	-	-	0	-	-0.636613	1	-	-	0	-	-	0	-
ALR1	YOL130W	85(S)	1	-			0.442248	1	-	-	0	-	-	0	-	-	0	-	-	0	-	-	0	-	-	0	-	-	0	-
ALR1	YOL130W	85(S) / 88(S)	2	- / -			-	0	-	-	0	-	-	0	-	-	0	-	-	0	-	2.06833	1	-	-	0	-	-	0	-
ALR1	YOL130W	850(S)	1	-			-	0	-	-	0	-	-	0	-	-	0	-	-	0	-	-	0	-	-	0	-	0.0542092	1	-
ALR1	YOL130W	853(S)	1	-			-	0	-	-	0	-	-	0	-	-	0	-	-	0	-	-	0	-	-	0	-	0.0729674	1	-
ALR1	YOL130W	856(S)	1	-			-	0	-	-	0	-	-	0	-	-	0	-	-	0	-	-	0	-	-	0	-	0.0729674	1	-
ALR1	YOL130W	88(S)	1	-			-	0	-	-	0	-	-	0	-	-	0	-	-	0	-	0.378108	1	-	-	0	-	-	0	-
ALR2	YFL050C	805(T)	1	-			-	0	-	-	0	-	-0.37932	1	-	-	0	-	-	0	-	-	0	-	-	0	-	-	0	-
ALT2	YDR111C	2(T) / 4(T)	2	- / -			-	0	-	-	0	-	-	0	-	-	0	-	1.5404	1	-	-	0	-	-	0	-	-	0	-
ALY1	YKR021W	174(S)	1	-			-	0	-	0.00507142	1	-	0.216456	1	-	-	0	-	-	0	-	-	0	-	-	0	-	-	0	-
ALY1	YKR021W	182(S)	1	-			-0.0484616	2	0.465034	-	0	-	0.14323	2	0.350574	-	0	-	-	0	-	-	0	-	-	0	-	-	0	-
ALY1	YKR021W	184(S)	1	-			-0.0219106	3	0.448584	0.441354	4	0.0954918	0.245616	2	0.36307	0.0132298	3	0.151737	0.0941298	2	0.285759	-0.497543	2	0.0633414	0.103757	3	0.171277	0.301814	1	-
ALY1	YKR021W	185(S)	1	-			-	0	-	0.269949	1	-	-	0	-	-	0	-	-	0	-	-	0	-	-	0	-	-	0	-
ALY1	YKR021W	189(S)	1	-			0.139159	1	-	-	0	-	-	0	-	-	0	-	-	0	-	-	0	-	-	0	-	-	0	-
ALY1	YKR021W	220(S)	1	-			-	0	-	-	0	-	-	0	-	-	0	-	-	0	-	-	0	-	-	0	-	-0.0741552	1	-
ALY1	YKR021W	316(S) / 317(T) / 320(T)	3	- / - / -			-	0	-	-	0	-	-	0	-	-	0	-	-0.161718	1	-	-	0	-	-	0	-	-	0	-
ALY1	YKR021W	568(S)	1	-			-	0	-	-0.148817	1	-	-	0	-	-	0	-	-	0	-	0.292685	1	-	0.116243	1	-	-	0	-
ALY1	YKR021W	568(S) / 569(S) / 573(S)	3	- / SP / SP			-	0	-	-	0	-	-0.0384038	1	-	-	0	-	-	0	-	-	0	-	-	0	-	-	0	-
ALY1	YKR021W	568(S) / 573(S)	2	- / SP			-1.57725	1	-	-	0	-	-	0	-	-	0	-	-	0	-	-	0	-	-	0	-	-	0	-
ALY1	YKR021W	569(S)	1	SP			-0.347507	2	0.510045	0.201724	4	0.2002	-0.0606672	1	-	0.0173811	2	0.0289267	-0.329329	2	0.0552671	0.302815	2	0.0491252	0.308151	5	0.216184	0.00946355	1	-
ALY1	YKR021W	569(S) / 573(S)	2	SP / SP			-0.0727816	3	0.585248	0.000966271	4	0.415516	-	0	-	-0.358332	3	0.0556621	-1.04387	1	-	1.35115	2	0.336599	-0.360648	3	0.394872	-	0	-
ALY1	YKR021W	573(S)	1	SP			-0.196896	1	-	-0.0992162	3	0.399494	-0.0214266	1	-	-0.263558	2	0.0788579	-0.916793	2	0.161604	0.546754	2	0.0509773	0.0475893	2	0.0242356	0.108737	1	-
ALY1	YKR021W	585(S)	1	-			-	0	-	-	0	-	-	0	-	0.367633	1	-	-	0	-	-	0	-	-	0	-	-	0	-
ALY1	YKR021W	786(S)	1	-			-	0	-	-	0	-	-	0	-	-	0	-	-2.15216	1	-	-	0	-	-	0	-	-	0	-
ALY1	YKR021W	813(S)	1	-			-0.270646	1	-	-	0	-	-	0	-	-	0	-	-	0	-	-	0	-	-	0	-	0.198322	1	-
ALY1	YKR021W	813(S) / 814(S)	2	- / -			0.126634	2	0.701706	-	0	-	-0.0773775	1	-	0.346627	1	-	-	0	-	-	0	-	-	0	-	-	0	-
ALY1	YKR021W	814(S)	1	-			-	0	-	-	0	-	-0.0731325	1	-	-	0	-	-	0	-	-	0	-	-	0	-	0.198322	1	-
ALY1	YKR021W	824(S)	1	-			-0.400884	2	1.60949	-0.373454	2	0.180001	0.0438929	1	-	-0.0411817	1	-	-0.395186	2	0.00588873	0.580378	2	0.322492	0.302372	3	0.407307	-	0	-
ALY2	YJL084C	1019(S) / 1023(S)	2	- / SP			-	0	-	-0.865536	1	-	-	0	-	-	0	-	-	0	-	-	0	-	-	0	-	-	0	-
ALY2	YJL084C	1022(S)	1	-			-	0	-	-	0	-	-	0	-	-	0	-	-	0	-	-	0	-	-	0	-	-0.0885611	1	-
ALY2	YJL084C	1022(S) / 1023(S)	2	- / SP			-	0	-	0.0464397	2	0.0306895	-	0	-	-	0	-	-	0	-	-	0	-	0.874781	2	0.0406784	-	0	-
ALY2	YJL084C	1023(S)	1	SP			-	0	-	-	0	-	-	0	-	-	0	-	-	0	-	-	0	-	-	0	-	-0.0669988	1	-
ALY2	YJL084C	155(S)	1	-			0.201435	2	0.619196	0.704558	3	0.912694	-	0	-	-	0	-	1.05288	1	-	0.0485322	1	-	1.14397	1	-	0.0585105	1	-
ALY2	YJL084C	155(S) / 161(T)	2	- / -			-	0	-	-	0	-	-	0	-	-2.12781	1	-	-	0	-	-	0	-	-	0	-	-	0	-
ALY2	YJL084C	155(S) / 162(S)	2	- / -			-	0	-	-	0	-	-	0	-	-0.776161	1	-	-	0	-	-	0	-	-	0	-	-	0	-
ALY2	YJL084C	162(S)	1	-			-	0	-	-0.567224	2	3.50001	-	0	-	-	0	-	-1.88881	1	-	-	0	-	-	0	-	0.0246161	1	-
ALY2	YJL084C	166(S)	1	-			-0.200483	2	0.406345	-0.268827	4	0.419214	0.491715	1	-	-0.346273	1	-	-0.843973	2	0.168554	-0.185528	1	-	0.294713	4	0.191432	-0.178211	1	-
ALY2	YJL084C	166(S) / 172(S)	2	- / -			1.21546	1	-	-	0	-	-	0	-	-	0	-	-	0	-	-	0	-	-	0	-	-	0	-
ALY2	YJL084C	166(S) / 176(S)	2	- / SP			0.922108	2	0.547637	-1.00105	1	-	0.702455	1	-	-	0	-	-	0	-	-	0	-	-	0	-	-	0	-
ALY2	YJL084C	168(S)	1	-			-	0	-	-	0	-	-	0	-	-	0	-	-	0	-	-	0	-	0.325571	1	-	-	0	-
ALY2	YJL084C	176(S)	1	SP			-	0	-	-	0	-	-	0	-	-	0	-	1.22006	1	-	1.01664	1	-	-	0	-	-	0	-
ALY2	YJL084C	197(S) / 201(S)	2	- / -			-	0	-	0.949879	1	-	-	0	-	-	0	-	-	0	-	-	0	-	-	0	-	-	0	-
ALY2	YJL084C	201(S)	1	-			-	0	-	0.108863	2	0.0843895	-	0	-	-	0	-	-	0	-	-	0	-	-	0	-	-0.316705	1	-
ALY2	YJL084C	213(S)	1	SP			0.0993766	3	0.788982	-0.546792	4	0.282669	0.224501	2	0.37294	-0.0660334	3	0.0771649	-0.0857701	2	0.0213846	0.630447	2	0.00888609	0.549777	3	0.225663	0.191604	1	-
ALY2	YJL084C	223(S)	1	SP			1.19047	1	-	-	0	-	-	0	-	-	0	-	-	0	-	-	0	-	-	0	-	-	0	-
ALY2	YJL084C	444(S)	1	-			-	0	-	-	0	-	-	0	-	-	0	-	-	0	-	-	0	-	1.39283	1	-	-	0	-
ALY2	YJL084C	545(S)	1	-			-	0	-	-	0	-	-	0	-	-	0	-	-0.00395159	2	0.0550073	-0.0317681	1	-	-	0	-	-	0	-
ALY2	YJL084C	582(S)	1	SP			-	0	-	-	0	-	-	0	-	-	0	-	-	0	-	-	0	-	-	0	-	-0.235119	1	-
ALY2	YJL084C	586(S)	1	SP			-	0	-	-	0	-	-	0	-	-	0	-	-	0	-	-	0	-	-	0	-	0.133819	1	-
ALY2	YJL084C	617(S)	1	-			-0.812674	2	0.220648	-	0	-	-	0	-	-	0	-	-	0	-	-	0	-	-	0	-	-	0	-
ALY2	YJL084C	620(S)	1	-			0.979125	1	-	-	0	-	0.135819	1	-	-	0	-	-	0	-	-	0	-	-	0	-	-	0	-
ALY2	YJL084C	723(T)	1	TP			0.740069	2	0.205485	0.0147897	3	0.167521	0.477965	1	-	-	0	-	0.105	1	-	-0.084203	1	-	0.315919	2	0.266448	-	0	-
ALY2	YJL084C	726(S)	1	-			0.49538	1	-	-0.564588	2	0.0477446	0.315562	1	-	-	0	-	-	0	-	-	0	-	0.318909	2	0.235436	-	0	-
ALY2	YJL084C	740(S)	1	-			-	0	-	1.08056	2	0.0551063	-	0	-	-	0	-	-	0	-	-	0	-	-	0	-	-	0	-
ALY2	YJL084C	774(S)	1	-			-	0	-	-	0	-	-	0	-	-	0	-	-	0	-	-	0	-	0.0422381	1	-	-	0	-
ALY2	YJL084C	774(S) / 777(T)	2	- / TP			-	0	-	-0.818284	2	0.41754	-	0	-	-0.589712	2	0.547689	-	0	-	-	0	-	-	0	-	-	0	-
ALY2	YJL084C	776(S)	1	-			0.989825	1	-	0.0732352	1	-	-	0	-	-	0	-	-	0	-	-	0	-	-	0	-	-	0	-
ALY2	YJL084C	777(T)	1	TP			-	0	-	-	0	-	-	0	-	-	0	-	-	0	-	-	0	-	-0.683063	1	-	-	0	-
ALY2	YJL084C	8(S)	1	-			0.58568	1	-	-	0	-	-	0	-	-	0	-	-	0	-	-	0	-	-	0	-	-	0	-
ALY2	YJL084C	803(S)	1	-			-	0	-	-	0	-	-	0	-	-	0	-	-	0	-	-	0	-	-	0	-	-0.118784	1	-
ALY2	YJL084C	838(S)	1	-			0.419167	2	0.0026214	-0.0765508	3	0.674858	-	0	-	-	0	-	-0.749099	1	-	0.205718	2	0.402674	-	0	-	-0.425088	1	-
ALY2	YJL084C	883(S) / 887(S)	2	- / -			-	0	-	-0.852117	1	-	-	0	-	-	0	-	-	0	-	-	0	-	-	0	-	-	0	-
ALY2	YJL084C	890(S)	1	-			0.335394	1	-	-	0	-	-	0	-	-	0	-	-	0	-	0.147672	1	-	-	0	-	-	0	-
ALY2	YJL084C	891(S)	1	-			0.144968	1	-	-	0	-	-	0	-	0.207683	1	-	-	0	-	-	0	-	-	0	-	-	0	-
ALY2	YJL084C	9(S)	1	SP			0.720755	3	0.681881	0.674947	3	0.227938	-	0	-	-	0	-	-0.124344	2	0.734424	0.736788	1	-	-0.0346838	2	0.127001	-	0	-
ALY2	YJL084C	900(S)	1	-			-0.0453471	1	-	1.08734	2	0.379382	-	0	-	-	0	-	-	0	-	-	0	-	0.352305	1	-	-	0	-
ALY2	YJL084C	911(S)	1	-			-	0	-	1.71052	2	0.517588	1.35792	1	-	-	0	-	-	0	-	0.528352	2	1.21166	-	0	-	-	0	-
AMD1	YML035C	138(S)	1	-			0.139699	3	0.0791094	-0.49416	4	0.112082	0.211911	2	0.635876	0.0517221	3	0.284397	-1.85809	2	0.0190214	-0.639718	2	0.209008	0.460049	5	0.126527	-0.164947	1	-
AMD1	YML035C	19(S)	1	-			-	0	-	1.31106	2	0.681843	0.547662	1	-	-	0	-	1.22388	1	-	0.00371665	1	-	-	0	-	0.332897	1	-
AMD1	YML035C	208(T)	1	-			-	0	-	-	0	-	0.44165	1	-	-	0	-	-	0	-	-	0	-	-	0	-	-	0	-
AMD1	YML035C	50(T)	1	TP			-	0	-	-	0	-	-	0	-	-	0	-	-	0	-	-0.15702	1	-	0.735451	1	-	-	0	-
AMD1	YML035C	58(S)	1	-			-	0	-	0.673913	1	-	-	0	-	-	0	-	-	0	-	-	0	-	1.2421	1	-	-0.100774	1	-
AMD1	YML035C	61(S)	1	-			-	0	-	-	0	-	-	0	-	-	0	-	-	0	-	-	0	-	-	0	-	-0.100774	1	-
AMD1	YML035C	72(S)	1	-			-	0	-	-	0	-	0.705432	1	-	-	0	-	-	0	-	-	0	-	-	0	-	-	0	-
AMD1	YML035C	72(S) / 73(Y)	2	- / -			0.13097	1	-	-	0	-	-	0	-	-	0	-	0.51614	2	0.00976488	-	0	-	-	0	-	-	0	-
AMD1	YML035C	766(S) / 776(T)	2	- / -			-	0	-	-	0	-	-	0	-	-	0	-	-	0	-	1.81546	1	-	-	0	-	-	0	-
AME1	YBR211C	101(S)	1	SP			-	0	-	-	0	-	-	0	-	-	0	-	-	0	-	-	0	-	-	0	-	-0.181205	1	-
AME1	YBR211C	41(S)	1	SP			-0.000571068	2	1.43786	-	0	-	-	0	-	-	0	-	0.390644	2	0.310926	-0.0834378	2	0.120744	-	0	-	0.267357	1	-
AME1	YBR211C	41(S) / 52(S)	2	SP / -			-0.622465	1	-	-	0	-	-	0	-	-	0	-	-	0	-	-	0	-	-	0	-	-	0	-
AME1	YBR211C	41(S) / 53(S)	2	SP / SP			0.251127	1	-	-	0	-	-0.121916	2	0.030346	0.263882	1	-	-	0	-	-	0	-	-	0	-	-	0	-
AME1	YBR211C	45(S)	1	SP			-	0	-	-	0	-	-	0	-	-	0	-	0.421302	1	-	-	0	-	-	0	-	-	0	-
AME1	YBR211C	45(S) / 53(S)	2	SP / SP			-	0	-	-	0	-	-	0	-	-	0	-	-0.364661	1	-	-	0	-	-	0	-	-	0	-
AME1	YBR211C	52(S)	1	-			-	0	-	-0.240331	1	-	-	0	-	-	0	-	-0.174223	1	-	-	0	-	-	0	-	-	0	-
AME1	YBR211C	53(S)	1	SP			-0.679256	2	0.519974	-0.0966911	1	-	-0.659308	2	0.0509055	-	0	-	-0.262776	2	0.0470657	0.0970303	2	0.0476597	-	0	-	0.693678	1	-
AME1	YBR211C	59(S)	1	-			-0.288207	1	-	-	0	-	0.374897	1	-	0.508022	1	-	-	0	-	-0.0609898	1	-	-	0	-	-	0	-
AMN1	YBR158W	105(T)	1	TP			1.58592	1	-	-	0	-	-	0	-	-	0	-	-	0	-	-	0	-	-	0	-	-	0	-
AMN1	YBR158W	105(T) / 109(T)	2	TP / TP			1.6409	1	-	-	0	-	-	0	-	-	0	-	-	0	-	-	0	-	-	0	-	-	0	-
AMN1	YBR158W	127(S)	1	-			-	0	-	-1.383	2	0.166424	-	0	-	-	0	-	-0.654391	1	-	1.09335	2	0.609544	-	0	-	-	0	-
AMN1	YBR158W	135(T)	1	TP			-	0	-	-0.43401	2	0.293147	-	0	-	-	0	-	-0.475693	1	-	-	0	-	-	0	-	-	0	-
AMN1	YBR158W	137(T)	1	-			-	0	-	-	0	-	-	0	-	-	0	-	-0.640587	1	-	-	0	-	-	0	-	-	0	-
AMN1	YBR158W	201(S)	1	-			-	0	-	-	0	-	0.734037	1	-	-	0	-	-	0	-	-	0	-	-	0	-	-	0	-
AMN1	YBR158W	23(S)	1	SP			1.57579	1	-	-	0	-	-	0	-	-	0	-	-	0	-	-	0	-	-	0	-	-	0	-
AMN1	YBR158W	33(S)	1	SP			-	0	-	-	0	-	-1.69588	1	-	-	0	-	-	0	-	-	0	-	3.11112	1	-	-	0	-
AMN1	YBR158W	360(S)	1	-			-	0	-	-	0	-	-	0	-	-	0	-	-	0	-	-	0	-	-0.224895	1	-	-	0	-
AMN1	YBR158W	37(S)	1	-			1.36285	1	-	-	0	-	-	0	-	-	0	-	-	0	-	-	0	-	-	0	-	-	0	-
AMN1	YBR158W	84(S)	1	-			-	0	-	-	0	-	0.335084	2	0.322813	-	0	-	2.37604	1	-	-	0	-	-	0	-	-	0	-
AMS1	YGL156W	71(S)	1	SP			-	0	-	0.993487	2	0.594288	-	0	-	-	0	-	-	0	-	-	0	-	2.24405	1	-	-	0	-
ANB1	YJR047C	16(S)	1	-			-	0	-	-	0	-	-	0	-	-	0	-	-0.421957	1	-	-0.440222	1	-	-	0	-	-	0	-
ANB1	YJR047C	2(S)	1	-			-	0	-	0.644403	2	0.660662	-	0	-	-0.145193	1	-	-	0	-	0.2207	1	-	-	0	-	-	0	-
ANB1	YJR047C	74(S)	1	SP			0.454029	1	-	-	0	-	-	0	-	-	0	-	-	0	-	-	0	-	-	0	-	-	0	-
AOS1	YPR180W	9(S)	1	-			-	0	-	-0.366434	1	-	-	0	-	-	0	-	-	0	-	-	0	-	-	0	-	-	0	-
APA1	YCL050C	152(S)	1	-			-0.0482968	1	-	-	0	-	-	0	-	-	0	-	-	0	-	-	0	-	-	0	-	-	0	-
APA1	YCL050C	2(S)	1	-			-0.748751	1	-	0.133925	3	0.425219	-	0	-	-	0	-	-0.382224	2	0.700676	-0.258152	1	-	-0.27928	1	-	-0.715934	1	-
APA1	YCL050C	60(T)	1	TP			0.633873	3	0.623009	0.415977	4	0.0663967	0.365185	2	0.0378528	0.0136763	2	0.125009	0.556706	2	0.018502	0.000254092	2	0.0208569	1.01092	3	0.469484	-	0	-
APA1	YCL050C	75(T)	1	-			-	0	-	-	0	-	-	0	-	-	0	-	0.156449	1	-	-	0	-	-	0	-	-	0	-
APA1	YCL050C	9(S)	1	-			-0.0537023	3	0.134649	-	0	-	-	0	-	-	0	-	0.611654	1	-	-	0	-	-0.828775	2	0.0276163	-	0	-
APC1	YNL172W	1462(S)	1	-			-	0	-	-0.41198	4	1.01794	-	0	-	-	0	-	-	0	-	-	0	-	-	0	-	-	0	-
APC1	YNL172W	269(S)	1	-			-	0	-	0.631799	3	1.15154	-	0	-	-	0	-	-	0	-	-	0	-	-	0	-	-	0	-
APC1	YNL172W	285(S)	1	-			-	0	-	-0.814278	1	-	-	0	-	-	0	-	-	0	-	-	0	-	-	0	-	-0.683795	1	-
APC1	YNL172W	310(S)	1	-			-	0	-	-0.925206	1	-	-	0	-	-	0	-	-	0	-	-	0	-	-	0	-	-	0	-
APC4	YDR118W	642(S)	1	-			-	0	-	0.121781	1	-	-	0	-	-	0	-	-	0	-	-	0	-	-	0	-	-	0	-
APC9	YLR102C	36(T)	1	TP			-	0	-	-	0	-	-	0	-	-	0	-	-	0	-	0.324284	1	-	-	0	-	-	0	-
APD1	YBR151W	35(S)	1	-			0.273305	1	-	-	0	-	-	0	-	-	0	-	-	0	-	-	0	-	-	0	-	-	0	-
APE2	YKL157W	153(S)	1	-			-	0	-	0.556389	3	0.289197	-	0	-	-	0	-	-	0	-	-	0	-	-	0	-	-	0	-
APJ1	YNL077W	166(S)	1	-			-	0	-	-	0	-	0.680421	1	-	-	0	-	-	0	-	-	0	-	-	0	-	0.0134498	1	-
APJ1	YNL077W	334(S)	1	-			-	0	-	-	0	-	0.0088191	1	-	-	0	-	-	0	-	-	0	-	-	0	-	-	0	-
APJ1	YNL077W	500(S)	1	-			-	0	-	-	0	-	-	0	-	-	0	-	-0.41554	2	0.00523122	0.151516	1	-	-	0	-	-	0	-
APL1	YJR005W	687(S)	1	-			-	0	-	-	0	-	-	0	-	-	0	-	-	0	-	-	0	-	-	0	-	0.0409102	1	-
APL2	YKL135C	623(S)	1	-			0.166914	1	-	-0.738692	2	0.581092	0.0223026	1	-	-	0	-	-	0	-	-	0	-	-0.064069	2	0.0446145	-	0	-
APL3	YBL037W	700(S)	1	-			-	0	-	-	0	-	-	0	-	-0.0562309	1	-	-	0	-	-	0	-	-	0	-	-	0	-
APL3	YBL037W	727(T)	1	-			-	0	-	-0.672352	1	-	-	0	-	-	0	-	-	0	-	-	0	-	-	0	-	-0.0805724	1	-
APL3	YBL037W	727(T) / 733(S)	2	- / -			-	0	-	-0.357534	1	-	-	0	-	-	0	-	-	0	-	-	0	-	0.586926	1	-	-	0	-
APL3	YBL037W	736(S)	1	-			-	0	-	-	0	-	-	0	-	-	0	-	-	0	-	-	0	-	0.970994	1	-	-	0	-
APL3	YBL037W	737(S)	1	-			-	0	-	0.682252	1	-	-	0	-	-	0	-	-	0	-	-	0	-	-	0	-	-	0	-
APL3	YBL037W	738(S) / 742(S)	2	- / -			1.59687	1	-	-	0	-	-	0	-	-	0	-	-	0	-	-	0	-	-	0	-	-	0	-
APL4	YPR029C	705(S)	1	-			-	0	-	-	0	-	-1.51645	1	-	-	0	-	-	0	-	-	0	-	-	0	-	-	0	-
APL5	YPL195W	700(S)	1	-			-	0	-	-0.404574	3	0.0608769	-0.0664658	2	0.298625	-	0	-	-	0	-	-	0	-	-	0	-	-0.202273	1	-
APL5	YPL195W	700(S) / 703(S)	2	- / -			-	0	-	0.179522	4	0.301089	0.0941314	1	-	-0.276458	3	0.082856	-	0	-	-0.262829	1	-	0.0221364	2	0.0965392	-	0	-
APL5	YPL195W	702(T)	1	-			-0.317338	1	-	-	0	-	-	0	-	-	0	-	-	0	-	-	0	-	-	0	-	-0.135593	1	-
APL5	YPL195W	702(T) / 703(S)	2	- / -			0.0285762	1	-	-	0	-	-	0	-	-	0	-	-	0	-	-	0	-	-	0	-	-	0	-
APL5	YPL195W	703(S)	1	-			-	0	-	0.438776	1	-	-	0	-	-	0	-	-	0	-	-	0	-	-	0	-	-0.0620436	1	-
APL5	YPL195W	754(S)	1	-			-	0	-	0.36813	3	0.0983809	-	0	-	-	0	-	-	0	-	-	0	-	-	0	-	-	0	-
APL5	YPL195W	755(S)	1	-			-	0	-	-	0	-	-	0	-	-	0	-	-	0	-	-	0	-	-	0	-	-0.0244207	1	-
APL5	YPL195W	798(S)	1	-			-0.303989	2	0.167578	-0.867069	4	0.455812	-0.544071	1	-	-0.0512062	1	-	-0.153699	2	0.0426078	0.136438	2	0.0884036	-0.0800634	1	-	-	0	-
APL5	YPL195W	837(S)	1	-			1.2577	1	-	-	0	-	1.00269	1	-	-	0	-	-	0	-	-	0	-	-	0	-	-	0	-
APL5	YPL195W	888(S)	1	-			0.0797664	6	0.155925	0.0978879	4	0.047701	0.0913818	2	0.052955	-0.159761	3	0.10853	-0.024717	2	0.00604339	-0.0473497	2	0.0600045	-0.455207	5	0.797868	-0.120427	1	-
APL5	YPL195W	890(T)	1	-			0.10914	1	-	-	0	-	-0.102322	1	-	-	0	-	-0.120734	2	0.0924117	-0.114396	1	-	-	0	-	-	0	-
APL5	YPL195W	918(S)	1	SP			-0.631813	3	1.94786	0.0233791	1	-	-1.38345	1	-	-0.0504849	1	-	-0.618224	1	-	-2.04006	1	-	0.484978	2	0.0857659	0.0974493	1	-
APL5	YPL195W	918(S) / 929(S)	2	SP / -			-	0	-	-	0	-	-	0	-	-	0	-	-	0	-	-	0	-	1.23099	1	-	-	0	-
APL6	YGR261C	10(S)	1	-			1.4491	1	-	0.489343	4	0.248068	-	0	-	-	0	-	0.441715	1	-	-	0	-	-0.179812	2	0.0392183	-	0	-
APL6	YGR261C	693(S)	1	-			2.01732	1	-	-	0	-	-	0	-	-	0	-	-0.688224	1	-	-	0	-	-	0	-	-	0	-
APL6	YGR261C	698(S)	1	-			-	0	-	-	0	-	-	0	-	0.180656	1	-	-	0	-	-	0	-	-	0	-	-	0	-
APL6	YGR261C	704(S)	1	-			-	0	-	-	0	-	0.0471015	1	-	-	0	-	-	0	-	-	0	-	-	0	-	-	0	-
APL6	YGR261C	724(S)	1	-			-	0	-	-	0	-	-0.0817834	1	-	-	0	-	1.31915	2	0.0760051	-0.156657	2	0.282552	-0.701966	1	-	-	0	-
APL6	YGR261C	726(S)	1	-			0.303265	5	0.25792	0.413225	4	0.103098	0.00187993	2	0.0530883	-0.33103	3	0.0483791	1.09157	2	0.112895	0.00159871	2	0.0115008	-0.480678	4	0.236667	0.0916771	1	-
APM1	YPL259C	161(T)	1	-			-	0	-	-	0	-	-	0	-	-	0	-	-	0	-	-	0	-	-	0	-	0.0946769	1	-
APM1	YPL259C	212(S)	1	-			-	0	-	-	0	-	-	0	-	-	0	-	-0.0597453	1	-	0.580464	1	-	-	0	-	-	0	-
APM2	YHL019C	352(S)	1	-			-	0	-	0.162652	1	-	-	0	-	-	0	-	-	0	-	-	0	-	-0.130641	2	1.34712	-	0	-
APM4	YOL062C	149(S)	1	SP			-0.209641	2	0.087318	-0.17411	1	-	0.0639796	2	0.0358723	-	0	-	0.230123	1	-	-0.0801289	2	0.142243	-0.285471	1	-	-	0	-
APM4	YOL062C	159(S) / 160(S)	2	- / -			-	0	-	-	0	-	0.283826	1	-	-	0	-	-	0	-	-	0	-	-	0	-	-	0	-
APM4	YOL062C	160(S)	1	-			-0.411548	1	-	-	0	-	-0.439739	1	-	-	0	-	-	0	-	-	0	-	-	0	-	-	0	-
APM4	YOL062C	161(S)	1	SP			-0.215761	1	-	0.0931295	1	-	-	0	-	0.0511121	1	-	-	0	-	-	0	-	-	0	-	-	0	-
APM4	YOL062C	179(S) / 180(S)	2	- / -			-	0	-	-	0	-	-	0	-	-	0	-	1.74374	1	-	-	0	-	-	0	-	-	0	-
APM4	YOL062C	180(S)	1	-			-	0	-	-	0	-	-	0	-	-	0	-	-0.00811522	1	-	-	0	-	-	0	-	0.112113	1	-
APM4	YOL062C	180(S) / 181(S)	2	- / -			-	0	-	-	0	-	-	0	-	-	0	-	-	0	-	-	0	-	1.02293	1	-	-	0	-
APM4	YOL062C	181(S)	1	-			-	0	-	-0.0312547	1	-	-	0	-	-	0	-	-	0	-	-0.0050967	1	-	-	0	-	0.191333	1	-
APM4	YOL062C	277(S)	1	-			-	0	-	-	0	-	-	0	-	-	0	-	-	0	-	-	0	-	-	0	-	0.0321224	1	-
APN1	YKL114C	297(S)	1	-			-0.147036	2	0.0299652	0.0340152	2	0.0312628	-	0	-	-	0	-	-0.00186738	2	0.095607	-0.225696	1	-	-	0	-	-	0	-
APN1	YKL114C	299(S)	1	-			-	0	-	-0.0483488	2	0.226847	-	0	-	-	0	-	-	0	-	-	0	-	-0.0668004	1	-	-	0	-
APN1	YKL114C	350(S)	1	-			-	0	-	-	0	-	-	0	-	-	0	-	1.14584	1	-	-0.128915	1	-	-	0	-	-	0	-
APN1	YKL114C	356(S)	1	-			-	0	-	-	0	-	-	0	-	-	0	-	0.172172	2	0.174618	-0.0742924	2	0.217869	-	0	-	-	0	-
APN2	YBL019W	429(S)	1	-			-	0	-	-0.719114	1	-	-	0	-	-	0	-	-	0	-	-	0	-	-	0	-	-	0	-
APT1	YML022W	2(S)	1	-			-	0	-	0.0660437	4	0.319533	-	0	-	-	0	-	-	0	-	-	0	-	-0.460375	1	-	-	0	-
APT1	YML022W	5(S)	1	-			-	0	-	-	0	-	-	0	-	-	0	-	-	0	-	-2.9944	1	-	-	0	-	-	0	-
AQR1	YNL065W	2(S)	1	-			-	0	-	-	0	-	-	0	-	-	0	-	-	0	-	-	0	-	-	0	-	-0.0974313	1	-
AQR1	YNL065W	28(T)	1	-			-	0	-	-0.70576	4	0.479494	-	0	-	-	0	-	-	0	-	-	0	-	-	0	-	0.11029	1	-
AQR1	YNL065W	36(S)	1	-			-	0	-	-	0	-	-	0	-	-	0	-	-	0	-	-	0	-	-	0	-	0.168703	1	-
AQR1	YNL065W	51(T) / 53(S)	2	- / -			0.314914	1	-	-	0	-	-	0	-	-	0	-	-	0	-	-	0	-	-	0	-	-	0	-
AQR1	YNL065W	53(S)	1	-			0.315405	2	0.494701	-	0	-	0.577487	2	0.731753	-	0	-	-1.19192	2	0.0526149	0.646357	2	0.183687	-0.569449	1	-	-	0	-
AQR1	YNL065W	6(S)	1	-			-	0	-	-	0	-	-	0	-	-	0	-	-	0	-	-	0	-	-	0	-	-0.503317	1	-
AQR1	YNL065W	9(T)	1	-			-	0	-	-	0	-	-	0	-	-	0	-	-	0	-	-	0	-	-	0	-	-0.561936	1	-
ARA1	YBR149W	151(T)	1	TP			1.15712	1	-	-	0	-	-	0	-	-	0	-	-	0	-	-	0	-	1.25863	1	-	-	0	-
ARA1	YBR149W	273(S) / 274(Y)	2	- / -			-	0	-	-	0	-	-	0	-	-	0	-	-	0	-	-	0	-	-2.94954	1	-	-	0	-
ARA1	YBR149W	293(S)	1	-			-	0	-	-	0	-	-	0	-	-	0	-	0.404745	1	-	-	0	-	-	0	-	-	0	-
ARA1	YBR149W	293(S) / 294(S) / 295(S) / 302(T)	4	- / - / - / -			-	0	-	-	0	-	-	0	-	-	0	-	-0.544439	1	-	-	0	-	-	0	-	-	0	-
ARA1	YBR149W	294(S)	1	-			0.651514	2	0.35083	0.105339	3	0.183745	1.24888	1	-	-	0	-	-0.191651	2	0.574734	-0.238831	2	0.416312	0.853505	2	0.0818648	-	0	-
ARA1	YBR149W	4(S)	1	-			-	0	-	-	0	-	-	0	-	-	0	-	-	0	-	-	0	-	-	0	-	-0.0186562	1	-
ARA1	YBR149W	4(S) / 7(S)	2	- / -			0.803023	1	-	-	0	-	-	0	-	-	0	-	-	0	-	-	0	-	-	0	-	-	0	-
ARA1	YBR149W	7(S)	1	-			0.658859	2	0.147192	0.284394	3	0.307152	1.03521	1	-	-	0	-	0.265601	2	0.0564847	-0.00654643	1	-	-	0	-	0.0811348	1	-
ARA1	YBR149W	8(T)	1	-			0.807045	2	0.642678	-	0	-	-	0	-	-	0	-	0.168206	1	-	-	0	-	-	0	-	-	0	-
ARB1	YER036C	345(T)	1	-			2.23284	1	-	-	0	-	-	0	-	-	0	-	-	0	-	-	0	-	-	0	-	-	0	-
ARB1	YER036C	43(S)	1	-			-	0	-	-	0	-	-	0	-	-	0	-	1.12934	1	-	0.292003	2	0.120678	-	0	-	0.098889	1	-
ARB1	YER036C	446(T)	1	TP			0.0460257	1	-	0.0616691	1	-	0.63077	1	-	-	0	-	-	0	-	-	0	-	-	0	-	-	0	-
ARB1	YER036C	65(S)	1	-			-	0	-	-	0	-	-	0	-	-	0	-	-	0	-	-	0	-	-	0	-	-0.371838	1	-
ARC1	YGL105W	14(S)	1	-			-	0	-	-0.00584335	2	0.108229	-	0	-	-	0	-	-	0	-	-	0	-	-	0	-	-	0	-
ARC1	YGL105W	286(S)	1	-			-0.447204	1	-	-	0	-	-	0	-	-	0	-	0.40063	1	-	-	0	-	-	0	-	-	0	-
ARC15	YIL062C	117(S)	1	-			-	0	-	-	0	-	0.287235	1	-	-	0	-	-	0	-	-	0	-	-	0	-	-	0	-
ARC19	YKL013C	113(Y) / 114(S) / 116(S)	3	- / - / -			-2.68995	1	-	-	0	-	-	0	-	-	0	-	-	0	-	-	0	-	-	0	-	-	0	-
ARC35	YNR035C	155(T)	1	-			-0.28602	1	-	-0.872988	1	-	-0.329189	1	-	-	0	-	0.584391	2	0.0259317	0.235524	2	0.294508	-0.0731552	1	-	-	0	-
ARC40	YBR234C	10(S)	1	-			0.757128	1	-	-	0	-	-	0	-	-	0	-	-	0	-	-	0	-	-	0	-	-	0	-
ARC40	YBR234C	2(S)	1	-			-	0	-	-	0	-	-	0	-	-	0	-	-	0	-	-	0	-	-	0	-	-0.13391	1	-
ARE1	YCR048W	21(S)	1	-			-	0	-	0.0823427	2	0.0524743	-	0	-	0.0921012	1	-	-	0	-	-	0	-	-0.456939	2	0.0301821	-	0	-
ARE1	YCR048W	29(S)	1	-			-	0	-	-	0	-	-	0	-	-	0	-	-	0	-	-	0	-	-	0	-	0.031607	1	-
ARE1	YCR048W	45(S)	1	SP			-	0	-	-	0	-	-	0	-	-	0	-	-	0	-	-	0	-	-	0	-	-0.201113	1	-
ARE2	YNR019W	175(S)	1	-			0.298506	2	0.975611	0.471159	4	0.0636413	0.137827	2	0.0179169	-0.0282365	3	0.0382598	2.55508	2	0.493586	-3.59321	2	0.0584337	0.835817	3	0.153549	-0.0102455	1	-
ARE2	YNR019W	175(S) / 176(S)	2	- / SP			-	0	-	1.27719	3	0.398922	-	0	-	1.13832	3	0.660707	-	0	-	-	0	-	0.457504	2	0.0823815	-	0	-
ARE2	YNR019W	176(S)	1	SP			-0.182014	1	-	0.314252	4	0.20635	-	0	-	-	0	-	-	0	-	0.614506	1	-	-0.527097	2	0.303969	-	0	-
ARF1	YDL192W	10(S)	1	-			-0.597649	1	-	-	0	-	0.332326	1	-	-	0	-	-	0	-	-	0	-	-	0	-	-	0	-
ARF1	YDL192W	135(S)	1	-			-	0	-	-	0	-	-	0	-	-	0	-	-0.0854163	1	-	-	0	-	-	0	-	-	0	-
ARF1	YDL192W	147(S)	1	-			-	0	-	-	0	-	-	0	-	-	0	-	-	0	-	-	0	-	-	0	-	0.111352	1	-
ARF1	YDL192W	94(S)	1	-			-	0	-	-	0	-	0.425315	1	-	-	0	-	-	0	-	-	0	-	-	0	-	-	0	-
ARF3	YOR094W	109(S)	1	-			0.336491	1	-	-	0	-	-	0	-	-	0	-	-	0	-	-	0	-	-	0	-	-	0	-
ARG1	YOL058W	162(Y)	1	-			0.37144	3	0.224625	-	0	-	-	0	-	-	0	-	-0.680121	1	-	-	0	-	0.309532	1	-	-	0	-
ARG1	YOL058W	419(T)	1	-			-	0	-	-	0	-	-	0	-	-	0	-	-	0	-	-	0	-	2.04732	1	-	-	0	-
ARG5,6	YER069W	300(S)	1	-			0.382753	2	0.0338177	-	0	-	-	0	-	-	0	-	-	0	-	-0.0123658	1	-	-	0	-	-	0	-
ARG5,6	YER069W	690(Y) / 701(S) / 708(T)	3	- / - / -			-	0	-	-	0	-	-	0	-	-	0	-	2.8644	1	-	-	0	-	-	0	-	-	0	-
ARG5,6	YER069W	780(Y) / 784(Y)	2	- / -			3	1	-	-	0	-	-	0	-	-	0	-	-	0	-	-	0	-	-	0	-	-	0	-
ARG5,6	YER069W	95(S)	1	-			-	0	-	-	0	-	-	0	-	-	0	-	-0.280038	1	-	-	0	-	-	0	-	-	0	-
ARG80	YMR042W	11(S)	1	SP			0.532667	2	0.240791	1.02054	2	0.134299	-	0	-	-	0	-	0.049843	1	-	-	0	-	-	0	-	-	0	-
ARG80	YMR042W	34(S)	1	-			-	0	-	-1.20352	2	0.16596	-	0	-	-	0	-	-	0	-	-	0	-	-1.02202	2	0.189384	-	0	-
ARG80	YMR042W	35(T)	1	TP			-	0	-	-	0	-	-	0	-	-	0	-	-1.81361	1	-	-	0	-	-0.283808	1	-	-	0	-
ARG80	YMR042W	37(S)	1	SP			-	0	-	-	0	-	-	0	-	-	0	-	-1.38462	1	-	-	0	-	-	0	-	-	0	-
ARG80	YMR042W	61(T)	1	TP			-	0	-	0.623008	1	-	-	0	-	-	0	-	0.614371	1	-	-	0	-	-	0	-	-	0	-
ARG80	YMR042W	73(S)	1	-			-	0	-	-0.274056	1	-	-	0	-	-	0	-	-	0	-	-	0	-	-	0	-	-	0	-
ARG82	YDR173C	95(S)	1	-			2.06026	1	-	-	0	-	-	0	-	-	0	-	-	0	-	-	0	-	-	0	-	-	0	-
ARG82	YDR173C	97(S)	1	-			1.5218	2	0.707036	1.26663	4	0.339326	0.74462	2	0.189723	-0.325565	3	0.120061	1.18347	2	0.0772163	-0.607211	2	0.0748341	-0.0978659	2	0.0191919	-0.00526052	1	-
ARI1	YGL157W	102(T)	1	TP			1.92246	1	-	1.3259	2	0.359416	-	0	-	-	0	-	-	0	-	-	0	-	0.160341	1	-	-	0	-
ARK1	YNL020C	264(Y) / 268(S)	2	- / -			-	0	-	-	0	-	-	0	-	-	0	-	-	0	-	-	0	-	0.0865092	1	-	-	0	-
ARK1	YNL020C	371(S)	1	-			0.697445	2	0.548709	-	0	-	0.945941	2	0.766014	-	0	-	-0.281577	2	0.507377	0.0163897	1	-	-	0	-	-	0	-
ARK1	YNL020C	413(S)	1	-			0.133306	1	-	-	0	-	0.0449625	1	-	-	0	-	-	0	-	-	0	-	-	0	-	-	0	-
ARK1	YNL020C	499(T)	1	-			-	0	-	-	0	-	-	0	-	-	0	-	-	0	-	-0.239605	2	0.264201	-	0	-	-	0	-
ARK1	YNL020C	500(S)	1	-			-	0	-	-	0	-	-	0	-	-	0	-	-	0	-	-0.307882	1	-	-	0	-	-	0	-
ARK1	YNL020C	502(S)	1	-			-	0	-	0.934588	3	0.340089	-	0	-	-0.236459	1	-	-	0	-	-0.339647	1	-	0.276717	2	0.109095	-	0	-
ARK1	YNL020C	509(T)	1	TP			-	0	-	1.78387	1	-	-	0	-	-	0	-	-	0	-	-	0	-	-	0	-	-	0	-
ARK1	YNL020C	522(S)	1	SP			-	0	-	0.376867	1	-	-	0	-	-	0	-	-	0	-	-	0	-	-0.169446	1	-	-1.47994	1	-
ARK1	YNL020C	535(S)	1	-			-	0	-	-	0	-	0.320379	1	-	-	0	-	-	0	-	-	0	-	-	0	-	-	0	-
ARK1	YNL020C	543(S)	1	-			-	0	-	-	0	-	-0.0185633	1	-	-	0	-	-	0	-	-0.144478	1	-	-	0	-	-	0	-
ARK1	YNL020C	569(S)	1	-			0.901867	1	-	-	0	-	-	0	-	-	0	-	-	0	-	-	0	-	-	0	-	-	0	-
ARK1	YNL020C	569(S) / 572(S)	2	- / -			1.22469	1	-	-	0	-	-	0	-	-	0	-	-	0	-	-	0	-	-	0	-	-	0	-
ARK1	YNL020C	635(S)	1	-			-	0	-	-	0	-	-	0	-	-	0	-	-	0	-	-	0	-	0.0111393	1	-	-	0	-
ARL1	YBR164C	6(S) / 7(S)	2	- / -			-	0	-	-	0	-	-	0	-	-	0	-	0.147236	1	-	-	0	-	-	0	-	-	0	-
ARN1	YHL040C	3(S) / 6(S)	2	- / -			-	0	-	-	0	-	-	0	-	3.19818	1	-	0.260026	1	-	0.369096	1	-	-	0	-	-	0	-
ARN1	YHL040C	6(S)	1	-			-	0	-	0.546359	2	3.13089	-	0	-	-	0	-	-	0	-	-	0	-	-2.79523	1	-	-	0	-
ARO10	YDR380W	22(S)	1	-			-	0	-	1.00372	2	0.0311168	-	0	-	-	0	-	-	0	-	-	0	-	-	0	-	-	0	-
ARO10	YDR380W	271(S)	1	-			-	0	-	-	0	-	-	0	-	-	0	-	-	0	-	-	0	-	-0.824988	1	-	-	0	-
ARO10	YDR380W	422(T)	1	-			-	0	-	-	0	-	-	0	-	-	0	-	3.49724	1	-	-	0	-	-	0	-	-	0	-
ARO10	YDR380W	603(S)	1	-			-	0	-	0.851823	1	-	-	0	-	-	0	-	-	0	-	-	0	-	-	0	-	-	0	-
ARO2	YGL148W	12(T)	1	-			-	0	-	-0.0317658	1	-	-	0	-	-	0	-	-0.0938729	2	0.324961	-0.513567	1	-	-	0	-	-	0	-
ARO2	YGL148W	259(S)	1	-			-	0	-	1.2874	1	-	-1.39502	1	-	-	0	-	0.232594	2	0.0976759	-1.02549	2	1.56035	-	0	-	-	0	-
ARO2	YGL148W	324(T)	1	-			-	0	-	-	0	-	-	0	-	-	0	-	1.39258	1	-	-	0	-	-	0	-	-	0	-
ARO2	YGL148W	67(S)	1	-			-	0	-	2.17381	1	-	0.105221	1	-	-	0	-	-	0	-	-	0	-	-	0	-	-	0	-
ARO3	YDR035W	188(S)	1	-			-	0	-	-	0	-	-	0	-	-	0	-	-	0	-	-0.0818861	2	0.39947	-	0	-	-	0	-
ARO3	YDR035W	26(T)	1	TP			-	0	-	-	0	-	-	0	-	-	0	-	0.410946	1	-	-	0	-	-	0	-	-	0	-
ARO3	YDR035W	268(T)	1	-			-0.120148	1	-	-	0	-	-	0	-	-	0	-	-	0	-	-	0	-	-	0	-	-	0	-
ARO4	YBR249C	192(S)	1	-			-	0	-	-0.168607	1	-	-	0	-	-	0	-	-	0	-	-	0	-	-0.335305	1	-	-	0	-
ARO4	YBR249C	195(S)	1	-			-0.592652	2	0.117941	0.0209111	1	-	-0.366653	1	-	-	0	-	-0.0915367	2	0.00939693	-0.0589428	2	0.0158553	-	0	-	-	0	-
ARO4	YBR249C	2(S)	1	-			0.687695	6	0.456838	0.630935	4	0.269872	0.719095	1	-	-0.729266	1	-	0.982988	2	0.223028	-0.377947	2	0.280944	0.135311	3	0.426534	0.0629577	1	-
ARO4	YBR249C	2(S) / 4(S)	2	- / SP			1.22181	3	0.754302	1.02791	2	0.0499284	-0.0755459	1	-	-0.964554	3	0.585003	-	0	-	-	0	-	0.0122879	1	-	-	0	-
ARO4	YBR249C	273(S)	1	-			-	0	-	-	0	-	-	0	-	-	0	-	-0.390941	1	-	-	0	-	-	0	-	-	0	-
ARO4	YBR249C	33(S)	1	SP			-	0	-	-	0	-	0.211981	1	-	-	0	-	-	0	-	-	0	-	-	0	-	-	0	-
ARO4	YBR249C	4(S)	1	SP			1.07825	7	0.339069	1.05274	4	0.435935	0.613243	2	0.345451	-1.11551	3	0.181893	0.959702	2	0.143822	-0.0499557	2	0.0470637	-0.331682	4	0.230343	0.0809974	1	-
ARO8	YGL202W	271(S)	1	-			-	0	-	-	0	-	-	0	-	-	0	-	-	0	-	-0.280679	1	-	-	0	-	-	0	-
ARO8	YGL202W	272(S)	1	SP			0.102853	1	-	0.150566	3	0.135082	0.377885	1	-	-	0	-	0.515313	1	-	-	0	-	-0.116751	2	1.0006	-0.0150119	1	-
ARO8	YGL202W	462(S)	1	-			-1.83162	1	-	-	0	-	-	0	-	-	0	-	-	0	-	-	0	-	-	0	-	-	0	-
ARO80	YDR421W	156(S) / 157(T)	2	- / -			-	0	-	1.67358	1	-	-	0	-	-	0	-	-	0	-	-	0	-	-	0	-	-	0	-
ARO80	YDR421W	156(S) / 158(T)	2	- / TP			-	0	-	1.82179	1	-	-	0	-	-	0	-	-	0	-	-	0	-	0.60515	2	0.166509	-	0	-
ARO80	YDR421W	806(S)	1	-			-	0	-	0.830476	4	0.245293	-	0	-	-	0	-	-	0	-	-	0	-	-0.934306	1	-	-	0	-
ARP2	YDL029W	109(T)	1	-			-	0	-	-0.743017	1	-	-	0	-	-	0	-	-	0	-	-	0	-	-	0	-	-	0	-
ARP2	YDL029W	380(S)	1	-			1.13769	1	-	-	0	-	-	0	-	-	0	-	0.590448	1	-	-	0	-	-	0	-	-	0	-
ARP2	YDL029W	383(S)	1	-			-	0	-	-	0	-	-	0	-	-	0	-	-	0	-	0.088101	1	-	-	0	-	-	0	-
ARP2	YDL029W	49(T)	1	TP			-	0	-	0.358446	1	-	-	0	-	-	0	-	-	0	-	-	0	-	-	0	-	-	0	-
ARP2	YDL029W	90(Y)	1	-			-	0	-	-	0	-	-	0	-	-	0	-	0.0388329	1	-	-	0	-	-	0	-	-	0	-
ARP4	YJL081C	338(T)	1	TP			-	0	-	-	0	-	-	0	-	-	0	-	-	0	-	-	0	-	0.731651	1	-	-	0	-
ARP4	YJL081C	349(S)	1	-			-	0	-	-	0	-	-	0	-	-	0	-	-	0	-	-	0	-	-	0	-	-0.13826	1	-
ARP4	YJL081C	351(S)	1	-			-0.654635	1	-	-	0	-	-	0	-	-	0	-	-	0	-	-	0	-	-	0	-	-	0	-
ARP4	YJL081C	353(S)	1	SP			-0.196772	1	-	0.0848919	4	0.0836453	-0.394056	1	-	-	0	-	-	0	-	-	0	-	0.469837	3	0.356224	-0.0354688	1	-
ARP4	YJL081C	353(S) / 361(T)	2	SP / TP			-	0	-	-	0	-	-	0	-	-0.821479	2	0.0891657	-	0	-	-	0	-	0.49525	1	-	-	0	-
ARP4	YJL081C	358(S)	1	-			-	0	-	0.207662	1	-	-	0	-	-	0	-	-	0	-	-	0	-	-	0	-	-	0	-
ARP4	YJL081C	361(T)	1	TP			1.64972	3	0.250295	1.17013	4	0.298153	0.483093	2	0.356014	-	0	-	0.500467	1	-	-0.184862	1	-	0.0665148	2	0.170257	-	0	-
ARP5	YNL059C	38(S)	1	SP			-	0	-	0.281332	1	-	1.09355	2	0.132651	-	0	-	0.296827	2	0.146347	0.292511	1	-	1.01797	1	-	-	0	-
ARP5	YNL059C	383(S)	1	-			-	0	-	-1.16921	1	-	-	0	-	-	0	-	-0.0172455	1	-	-0.00889252	1	-	-0.778083	2	0.418131	-	0	-
ARP5	YNL059C	7(S)	1	-			-	0	-	0.522376	4	0.0423256	-0.843888	1	-	-	0	-	-	0	-	-	0	-	0.758932	2	0.0403054	-	0	-
ARP5	YNL059C	7(S) / 9(T)	2	- / TP			-	0	-	-	0	-	-	0	-	-0.367888	2	0.0578716	-	0	-	-	0	-	0.901867	1	-	-	0	-
ARP5	YNL059C	9(T)	1	TP			0.274718	2	0.350487	-0.0851036	4	0.227482	0.15427	1	-	-	0	-	0.0422857	1	-	-0.102678	1	-	-0.391087	2	0.0701115	-0.407066	1	-
ARP6	YLR085C	131(S)	1	SP			-	0	-	-0.0946461	1	-	-	0	-	-	0	-	-	0	-	-	0	-	-	0	-	-	0	-
ARP7	YPR034W	279(S)	1	SP			-	0	-	-	0	-	-	0	-	-	0	-	0.154904	2	0.149457	0.0712341	1	-	-	0	-	-	0	-
ARP8	YOR141C	130(T)	1	-			-0.142078	2	0.103366	-	0	-	-	0	-	-	0	-	-0.218455	2	0.194875	-0.0943794	1	-	-1.0832	1	-	-	0	-
ARP8	YOR141C	233(S)	1	-			-	0	-	-	0	-	-	0	-	-	0	-	-	0	-	-	0	-	0.667163	1	-	-	0	-
ARP8	YOR141C	233(S) / 237(T)	2	- / TP			2.05845	2	0.335674	-	0	-	-	0	-	-0.966032	1	-	-	0	-	-	0	-	-	0	-	-	0	-
ARP8	YOR141C	237(T)	1	TP			2.10366	3	0.16208	2.20637	3	0.320691	1.28494	2	0.624618	-1.59088	3	0.352913	1.32133	1	-	-0.245833	2	0.11365	0.692419	2	0.770186	-	0	-
ARP8	YOR141C	320(S)	1	-			-	0	-	-	0	-	-	0	-	-	0	-	-	0	-	-	0	-	-0.291711	1	-	-	0	-
ARP8	YOR141C	65(S)	1	-			-	0	-	-	0	-	0.0129185	1	-	-	0	-	-	0	-	-	0	-	-	0	-	0.0406944	1	-
ARP8	YOR141C	652(S)	1	-			0.0715984	1	-	-	0	-	-	0	-	-	0	-	-	0	-	-	0	-	-	0	-	-	0	-
ARP9	YMR033W	389(T) / 391(S) / 397(T)	3	- / - / -			-	0	-	-	0	-	-0.741251	1	-	-	0	-	-	0	-	-	0	-	-	0	-	-	0	-
ARP9	YMR033W	392(T) / 397(T)	2	- / -			-	0	-	-	0	-	-	0	-	-	0	-	-0.250162	1	-	-	0	-	-	0	-	-	0	-
ART10	YLR392C	229(S)	1	-			-	0	-	-1.17733	1	-	-	0	-	-	0	-	-0.808045	1	-	-	0	-	-	0	-	-	0	-
ART10	YLR392C	233(S)	1	-			-	0	-	-	0	-	-	0	-	-	0	-	-	0	-	0.0884477	1	-	-	0	-	-	0	-
ART10	YLR392C	264(S) / 269(S)	2	- / -			-	0	-	-	0	-	-	0	-	-	0	-	-	0	-	-	0	-	5.55271	1	-	-	0	-
ART10	YLR392C	283(S) / 287(S)	2	- / -			-	0	-	-1.2432	1	-	-	0	-	-	0	-	-	0	-	-	0	-	-	0	-	-	0	-
ART5	YGR068C	158(S)	1	-			0.951584	1	-	-0.135338	4	0.161912	0.0538314	1	-	-0.0265193	2	0.0474063	3.20209	2	0.17376	-2.75469	2	0.0697596	2.41606	3	0.13614	0.385629	1	-
ART5	YGR068C	158(S) / 159(S)	2	- / SP			-	0	-	-	0	-	-	0	-	-	0	-	-2.75946	1	-	-	0	-	-	0	-	-	0	-
ART5	YGR068C	159(S)	1	SP			1.11688	2	0.124095	0.087827	3	0.235373	-0.0577966	1	-	-	0	-	-	0	-	1.99471	2	0.32649	-	0	-	-	0	-
ARX1	YDR101C	10(T)	1	-			-	0	-	-	0	-	-	0	-	-	0	-	-0.288904	2	0.143764	-0.117823	1	-	-	0	-	-	0	-
ARX1	YDR101C	23(S)	1	-			-0.348174	1	-	-	0	-	-	0	-	-	0	-	-	0	-	-	0	-	-	0	-	-	0	-
ARX1	YDR101C	579(S)	1	-			-	0	-	0.175892	2	0.217402	-	0	-	-	0	-	-	0	-	-	0	-	0.910008	1	-	-	0	-
ARX1	YDR101C	6(S)	1	-			-	0	-	-0.0168187	1	-	-	0	-	-	0	-	0.329304	2	0.0907257	0.145954	1	-	-	0	-	-	0	-
ASA1	YPR085C	285(Y)	1	-			-	0	-	-	0	-	0.26896	1	-	-	0	-	-	0	-	-	0	-	-	0	-	-	0	-
ASC1	YMR116C	108(S)	1	-			0.151202	1	-	-0.0048679	2	0.00802497	0.0472726	1	-	-	0	-	-0.236107	1	-	-0.217222	2	0.511262	-	0	-	-	0	-
ASC1	YMR116C	112(S)	1	-			0.168867	1	-	-	0	-	0.102058	1	-	-	0	-	-	0	-	-	0	-	-	0	-	-	0	-
ASC1	YMR116C	120(S)	1	-			-	0	-	-0.434788	2	0.212011	-0.0682369	2	0.291683	-	0	-	-	0	-	-	0	-	-	0	-	-	0	-
ASC1	YMR116C	166(S)	1	-			0.113417	6	0.275959	-0.0152404	4	0.149759	0.373198	2	0.0336763	-0.235725	3	0.183676	0.00524316	2	0.0532577	-0.0111697	2	0.0262717	-0.526071	4	0.169304	0.300975	1	-
ASC1	YMR116C	168(T)	1	-			0.114497	3	0.407196	-0.129886	2	0.172932	0.0476909	1	-	-	0	-	0.0114688	2	0.0265335	-0.143661	2	0.0517821	-0.695612	1	-	-0.0845119	1	-
ASC1	YMR116C	3(S)	1	-			-	0	-	-	0	-	-	0	-	-	0	-	-	0	-	-	0	-	-0.311278	1	-	-0.0830808	1	-
ASC1	YMR116C	96(T)	1	-			-	0	-	-	0	-	-	0	-	-	0	-	-0.343526	1	-	-	0	-	-	0	-	-	0	-
ASE1	YOR058C	198(S)	1	SP			-	0	-	-0.635041	3	0.22533	-	0	-	-	0	-	-	0	-	-	0	-	0.517987	1	-	-	0	-
ASE1	YOR058C	55(T)	1	TP			-	0	-	-	0	-	-	0	-	-	0	-	-	0	-	-	0	-	0.125094	1	-	-	0	-
ASE1	YOR058C	6(S) / 7(S)	2	- / SP			-	0	-	-	0	-	-	0	-	-0.43421	2	0.084605	-	0	-	-	0	-	-	0	-	-	0	-
ASE1	YOR058C	609(S)	1	-			-0.0649185	1	-	-	0	-	-	0	-	-	0	-	-	0	-	-	0	-	-	0	-	-	0	-
ASE1	YOR058C	64(S)	1	SP			0.109247	1	-	-0.576094	4	0.105068	-	0	-	-	0	-	-	0	-	-	0	-	0.510216	2	0.00383712	-	0	-
ASE1	YOR058C	675(T)	1	TP			0.182647	1	-	-	0	-	-	0	-	-	0	-	-	0	-	-0.0730012	2	0.0977771	-	0	-	-	0	-
ASE1	YOR058C	685(T)	1	-			-	0	-	-0.667206	4	0.232601	-	0	-	-	0	-	-	0	-	-	0	-	-	0	-	-	0	-
ASE1	YOR058C	7(S)	1	SP			-	0	-	-0.278337	1	-	-	0	-	-	0	-	-	0	-	-	0	-	0.0891162	1	-	-	0	-
ASE1	YOR058C	739(S)	1	-			-	0	-	-0.577378	1	-	-	0	-	-	0	-	-	0	-	-	0	-	-	0	-	-	0	-
ASE1	YOR058C	739(S) / 740(S)	2	- / -			-	0	-	-	0	-	-	0	-	-	0	-	-	0	-	-	0	-	-0.689963	1	-	-	0	-
ASE1	YOR058C	78(S)	1	-			-1.10663	1	-	-	0	-	-	0	-	-	0	-	-	0	-	-	0	-	-	0	-	-	0	-
ASE1	YOR058C	803(S)	1	SP			-	0	-	-	0	-	-	0	-	-	0	-	-	0	-	-	0	-	0.0328274	1	-	-	0	-
ASE1	YOR058C	809(S)	1	-			0.759463	2	0.26678	-1.23983	2	0.468623	0.417578	1	-	-	0	-	-0.661086	1	-	-	0	-	-	0	-	-	0	-
ASE1	YOR058C	819(S)	1	SP			-0.690273	1	-	-	0	-	-	0	-	-	0	-	-	0	-	-	0	-	-	0	-	-	0	-
ASE1	YOR058C	834(S)	1	SP			-	0	-	-0.841901	1	-	-	0	-	-	0	-	-	0	-	0.051926	1	-	0.406547	1	-	-	0	-
ASF1	YJL115W	2(S) / 5(S)	2	- / -			-	0	-	-	0	-	-	0	-	-	0	-	-0.579649	1	-	-	0	-	-	0	-	-	0	-
ASF1	YJL115W	264(S)	1	-			-0.241978	1	-	-0.0196563	4	0.0923577	-0.343971	2	0.163471	-	0	-	0.0393994	2	0.00588079	-0.0565526	2	0.129543	-0.347725	3	0.118175	-	0	-
ASF1	YJL115W	264(S) / 265(T)	2	- / -			-0.134114	2	0.18657	-0.21793	2	0.417108	-	0	-	-0.104053	1	-	-	0	-	-	0	-	0.193201	2	0.859566	-	0	-
ASF1	YJL115W	265(T)	1	-			-0.240279	2	0.381278	-0.518878	4	0.23802	-0.196675	2	0.0690994	-	0	-	-0.27595	1	-	0.178532	2	0.0786498	-0.116098	2	0.15979	-0.0497705	1	-
ASF1	YJL115W	265(T) / 270(T)	2	- / TP			0.398524	1	-	-0.165418	1	-	-	0	-	-0.834407	2	0.130206	-0.160142	1	-	-	0	-	-0.559716	2	0.0741121	-	0	-
ASF1	YJL115W	269(S)	1	-			-	0	-	-	0	-	-	0	-	-	0	-	-0.161105	1	-	-	0	-	-	0	-	-	0	-
ASF1	YJL115W	270(T)	1	TP			0.830153	2	0.883879	0.0957723	4	0.332056	0.0512589	1	-	-	0	-	-0.137912	1	-	-0.0543104	2	0.0139101	-0.517054	3	0.184742	-0.666021	1	-
ASF2	YDL197C	156(Y) / 165(T)	2	- / -			-5.11858	1	-	-	0	-	-	0	-	-	0	-	-	0	-	-	0	-	-	0	-	-	0	-
ASF2	YDL197C	472(T) / 474(S)	2	- / SP			0.390439	1	-	-	0	-	-	0	-	-	0	-	-	0	-	-	0	-	-	0	-	-	0	-
ASF2	YDL197C	474(S)	1	SP			3.05933	1	-	-	0	-	1.41007	2	0.662711	-	0	-	-	0	-	0.363243	2	0.111229	-	0	-	-	0	-
ASG1	YIL130W	166(S)	1	-			-	0	-	-	0	-	-	0	-	-	0	-	-	0	-	-1.48789	1	-	-	0	-	-	0	-
ASG1	YIL130W	168(S)	1	-			-	0	-	0.923487	3	0.342941	0.324059	1	-	-	0	-	-	0	-	-	0	-	-	0	-	-	0	-
ASG1	YIL130W	185(S)	1	-			-	0	-	-	0	-	-	0	-	-	0	-	-	0	-	0.00957026	2	0.233557	-	0	-	-	0	-
ASG1	YIL130W	186(S)	1	SP			0.365792	1	-	0.803465	2	0.373597	-0.100948	2	0.041949	0.168334	1	-	0.343404	2	0.0900839	-0.216876	2	0.0860569	-0.106188	1	-	-	0	-
ASG1	YIL130W	194(S)	1	-			-	0	-	-	0	-	-	0	-	-	0	-	-	0	-	0.0850086	1	-	-	0	-	-	0	-
ASG1	YIL130W	196(S)	1	-			-	0	-	-	0	-	-0.440666	1	-	-	0	-	0.460927	2	0.153942	-0.148028	1	-	-	0	-	-	0	-
ASG1	YIL130W	200(T)	1	TP			0.233859	3	0.330735	0.692954	4	0.181163	0.317131	1	-	-0.467745	2	0.131332	0.586258	2	0.122618	-0.214632	2	0.212985	0.110784	3	0.293312	-	0	-
ASG1	YIL130W	306(S)	1	-			-0.0236847	1	-	-	0	-	-	0	-	-	0	-	0.0205178	1	-	-	0	-	-	0	-	-	0	-
ASG1	YIL130W	562(Y)	1	-			-	0	-	-	0	-	-	0	-	-	0	-	5.86357	1	-	4.4482	1	-	-	0	-	-	0	-
ASG1	YIL130W	707(S)	1	-			0.173361	2	0.168645	-	0	-	-0.354204	1	-	-	0	-	-0.334939	2	0.154687	0.192206	2	0.225227	-	0	-	-	0	-
ASG1	YIL130W	713(S)	1	-			-	0	-	-0.279967	4	0.171491	0.419915	1	-	-	0	-	-	0	-	-0.0354357	1	-	-0.598092	2	0.25181	-	0	-
ASG1	YIL130W	897(S)	1	SP			-	0	-	-	0	-	0.0880785	1	-	-	0	-	0.258733	2	0.0495142	0.0111485	1	-	-	0	-	-	0	-
ASG1	YIL130W	911(S)	1	-			-	0	-	-	0	-	-	0	-	-	0	-	-0.231818	1	-	-	0	-	-	0	-	-	0	-
ASG1	YIL130W	924(S)	1	SP			0.26732	2	0.209429	0.571821	4	0.143845	0.187289	1	-	-	0	-	-0.0798846	2	0.0506056	-0.0540978	2	0.194993	0.0556379	2	0.00844962	-	0	-
ASG7	YJL170C	7(S)	1	-			-	0	-	-0.0791624	2	0.388677	-	0	-	-	0	-	-	0	-	-	0	-	-	0	-	-	0	-
ASH1	YKL185W	149(S)	1	-			-	0	-	0.0542101	2	0.167393	-	0	-	-	0	-	-0.0449931	1	-	-0.237068	1	-	0.0865632	1	-	-	0	-
ASH1	YKL185W	253(S)	1	SP			-	0	-	-	0	-	-	0	-	-	0	-	-	0	-	-	0	-	-	0	-	0.0992063	1	-
ASH1	YKL185W	397(S)	1	-			-0.921018	1	-	-	0	-	-	0	-	-	0	-	-	0	-	-	0	-	-	0	-	-	0	-
ASH1	YKL185W	428(S)	1	-			-	0	-	-	0	-	-	0	-	-	0	-	0.186517	2	0.111494	-	0	-	-	0	-	-	0	-
ASH1	YKL185W	429(T)	1	TP			-	0	-	-	0	-	-	0	-	-	0	-	-	0	-	-0.241395	1	-	-	0	-	-	0	-
ASH1	YKL185W	438(S) / 442(S)	2	- / SP			-1.49178	1	-	-	0	-	-	0	-	-	0	-	-	0	-	-	0	-	-	0	-	-	0	-
ASH1	YKL185W	450(T)	1	TP			-	0	-	-	0	-	-	0	-	-	0	-	-	0	-	-	0	-	-	0	-	-0.209332	1	-
ASH1	YKL185W	450(T) / 452(S)	2	TP / SP			-	0	-	-	0	-	-	0	-	-0.520292	1	-	-	0	-	-	0	-	-	0	-	-	0	-
ASH1	YKL185W	452(S)	1	SP			-	0	-	-	0	-	-	0	-	-	0	-	-	0	-	-	0	-	-	0	-	-0.209332	1	-
ASH1	YKL185W	465(S)	1	SP			-	0	-	-0.0260759	3	2.24747	-	0	-	-	0	-	0.39259	1	-	0.524041	1	-	-0.306674	1	-	-0.00755857	1	-
ASH1	YKL185W	465(S) / 469(S)	2	SP / SP			-1.13535	1	-	0.145905	1	-	-	0	-	-	0	-	-	0	-	-	0	-	-0.233889	2	0.14941	-	0	-
ASH1	YKL185W	469(S)	1	SP			-	0	-	-	0	-	-	0	-	-	0	-	-	0	-	-	0	-	-	0	-	-0.00755857	1	-
ASH1	YKL185W	56(S)	1	SP			-0.200676	1	-	-	0	-	-	0	-	-	0	-	-0.0619573	1	-	-0.0989168	2	0.380679	-	0	-	0.199695	1	-
ASH1	YKL185W	87(T) / 91(S)	2	- / SP			-	0	-	-	0	-	-	0	-	-0.0131348	1	-	-	0	-	-	0	-	-	0	-	-	0	-
ASI1	YMR119W	321(Y) / 335(T)	2	- / -			-0.973573	1	-	-	0	-	-	0	-	-	0	-	-	0	-	-	0	-	-	0	-	-	0	-
ASI1	YMR119W	560(T)	1	-			-	0	-	-	0	-	-	0	-	-	0	-	0.0499332	1	-	-	0	-	-	0	-	-	0	-
ASI1	YMR119W	562(S)	1	-			-	0	-	-	0	-	-	0	-	-	0	-	-0.0763578	2	0.0445905	0.220387	1	-	-	0	-	-	0	-
ASI2	YNL159C	105(S)	1	SP			-	0	-	-0.184115	1	-	-	0	-	-	0	-	-	0	-	-	0	-	0.427377	1	-	-	0	-
ASI2	YNL159C	35(S)	1	-			-	0	-	0.526831	1	-	-	0	-	-	0	-	-	0	-	-	0	-	1.01932	1	-	-	0	-
ASI2	YNL159C	69(S)	1	-			-	0	-	-	0	-	-	0	-	-	0	-	-	0	-	-	0	-	1.05391	1	-	-	0	-
ASI3	YNL008C	475(S)	1	-			0.940287	2	0.166023	0.214441	1	-	0.7287	1	-	-	0	-	0.207199	1	-	0.0153989	2	0.11325	-	0	-	-	0	-
ASI3	YNL008C	500(S)	1	-			-	0	-	-	0	-	-0.599569	1	-	-	0	-	-	0	-	-	0	-	-	0	-	-	0	-
ASI3	YNL008C	500(S) / 506(S)	2	- / -			0.785537	1	-	-	0	-	0.499473	1	-	-	0	-	-	0	-	-	0	-	-	0	-	-	0	-
ASI3	YNL008C	88(Y) / 94(S) / 95(T)	3	- / - / -			-	0	-	-	0	-	-	0	-	-	0	-	-	0	-	5.30757	1	-	-	0	-	-	0	-
ASK1	YKL052C	134(S)	1	-			0.145216	1	-	-	0	-	-0.210441	2	0.222046	-	0	-	0.495964	2	0.233914	-	0	-	-0.223234	1	-	-	0	-
ASK1	YKL052C	140(T)	1	-			-	0	-	-	0	-	-0.639764	1	-	-	0	-	-	0	-	-	0	-	-	0	-	-	0	-
ASK1	YKL052C	155(S)	1	-			-5.2776	1	-	0.0593299	1	-	-	0	-	-	0	-	-	0	-	-	0	-	-	0	-	-0.0240648	1	-
ASK1	YKL052C	155(S) / 156(S)	2	- / -			-	0	-	0.275838	1	-	-	0	-	-0.189515	2	0.260576	-	0	-	-	0	-	0.265301	1	-	-	0	-
ASK1	YKL052C	156(S)	1	-			-	0	-	-	0	-	-	0	-	-	0	-	-	0	-	-	0	-	-	0	-	0.130341	1	-
ASK1	YKL052C	174(T) / 188(S)	2	- / -			0.380836	1	-	-	0	-	-	0	-	-	0	-	-	0	-	-	0	-	-	0	-	-	0	-
ASK1	YKL052C	189(T)	1	-			-	0	-	-0.85625	2	0.369049	-	0	-	-	0	-	-	0	-	-	0	-	-	0	-	-	0	-
ASK1	YKL052C	200(S)	1	-			-0.419534	1	-	-	0	-	-0.265636	1	-	-	0	-	-	0	-	-	0	-	0.296668	1	-	-	0	-
ASK1	YKL052C	200(S) / 216(S)	2	- / SP			1.75256	2	0.588784	-	0	-	0.868013	1	-	-	0	-	-	0	-	-	0	-	-	0	-	-	0	-
ASK1	YKL052C	216(S)	1	SP			2.26783	1	-	-	0	-	-	0	-	-	0	-	-	0	-	-0.104439	1	-	-	0	-	-	0	-
ASK1	YKL052C	244(S)	1	-			0.984704	2	0.845661	-0.118041	1	-	-0.451564	1	-	-	0	-	-0.12418	1	-	0.529512	1	-	-0.283154	1	-	-0.72191	1	-
ASK1	YKL052C	249(S)	1	-			-	0	-	-	0	-	-	0	-	-	0	-	-	0	-	-	0	-	-	0	-	-0.585902	1	-
ASK1	YKL052C	249(S) / 250(S)	2	- / SP			-0.285729	1	-	-	0	-	-0.141372	1	-	0.121725	3	0.111923	-	0	-	-	0	-	-	0	-	-	0	-
ASK1	YKL052C	250(S)	1	SP			-0.0858477	3	0.55534	-0.829454	3	0.490842	0.238102	2	0.110094	-	0	-	0.00918656	2	0.0514188	0.0870673	2	0.166301	-0.0451514	1	-	-1.05509	1	-
ASK1	YKL052C	26(S)	1	-			0.846651	1	-	0.625126	1	-	0.457987	1	-	-	0	-	0.0549002	2	0.0299683	-0.0170788	2	0.0677695	-	0	-	-	0	-
ASK1	YKL052C	275(S)	1	-			-	0	-	0.883438	1	-	-	0	-	-	0	-	-	0	-	-0.0549563	1	-	-	0	-	-	0	-
ASK1	YKL052C	276(T)	1	-			-0.209999	1	-	-	0	-	-	0	-	-	0	-	-	0	-	-	0	-	-	0	-	-	0	-
ASK10	YGR097W	1017(T)	1	-	-		-	0	-	-	0	-	-	0	-	-	0	-	-	0	-	-	0	-	-	0	-	0.159583	1	-
ASK10	YGR097W	1020(S)	1	-	-		-	0	-	-	0	-	-	0	-	-	0	-	-2.01393	1	-	-	0	-	-	0	-	-	0	-
ASK10	YGR097W	1021(S)	1	SP	-		-	0	-	-	0	-	-	0	-	-	0	-	-1.04361	2	0.979593	-	0	-	-	0	-	0.0502312	1	-
ASK10	YGR097W	1043(T)	1	-	-		0.13871	1	-	-	0	-	-	0	-	-	0	-	-	0	-	-0.88002	1	-	-	0	-	0.330556	1	-
ASK10	YGR097W	1045(S)	1	-	-		0.463801	6	0.518384	0.28373	4	0.263353	0.382768	2	0.083079	0.373803	3	0.0794117	1.83993	2	0.181217	-0.911828	2	0.140176	1.89179	5	0.231479	-0.172478	1	-
ASK10	YGR097W	1070(S)	1	-	-		-0.279111	3	0.602736	0.347946	3	0.0849642	0.323659	2	0.106273	-	0	-	1.07905	2	0.0127894	0.716346	1	-	0.753886	3	0.255835	0.335931	1	-
ASK10	YGR097W	1095(S)	1	-	-		0.228811	2	0.959516	-0.60156	2	0.385434	0.78737	1	-	0.468232	2	0.509452	0.194363	2	0.0950195	0.645271	2	0.157436	1.32796	2	0.1694	-0.268673	1	-
ASK10	YGR097W	1095(S) / 1098(S)	2	- / -	-		-	0	-	-	0	-	0.591754	1	-	0.50293	1	-	-	0	-	1.33026	1	-	-	0	-	-	0	-
ASK10	YGR097W	1098(S)	1	-	-		-	0	-	-0.631124	2	0.129768	-0.149094	1	-	-	0	-	2.34478	2	0.111042	0.0106359	2	0.147491	2.98381	1	-	-	0	-
ASK10	YGR097W	1098(S) / 1101(S)	2	- / -	-		0.860514	1	-	-	0	-	-	0	-	-	0	-	-	0	-	-	0	-	-	0	-	-	0	-
ASK10	YGR097W	1101(S)	1	-	-		-	0	-	-	0	-	-	0	-	-	0	-	-	0	-	-0.135818	1	-	-	0	-	-	0	-
ASK10	YGR097W	1132(S)	1	-	-		0.271725	2	0.203966	-	0	-	0.648855	2	0.159251	-	0	-	-0.501011	1	-	1.11788	1	-	-	0	-	-	0	-
ASK10	YGR097W	1133(T)	1	-	-		0.318979	1	-	-	0	-	-	0	-	-	0	-	-0.267997	1	-	-	0	-	-	0	-	-	0	-
ASK10	YGR097W	14(T)	1	TP	-		2.19522	1	-	-	0	-	0.462111	1	-	-	0	-	4.40918	1	-	-	0	-	-	0	-	-	0	-
ASK10	YGR097W	14(T) / 21(S)	2	TP / -	-		-	0	-	-	0	-	0.73186	1	-	-	0	-	-	0	-	-	0	-	-	0	-	-	0	-
ASK10	YGR097W	14(T) / 31(S) / 34(S)	3	TP / - / -	-		-	0	-	-	0	-	1.20154	1	-	-	0	-	-	0	-	-	0	-	-	0	-	-	0	-
ASK10	YGR097W	21(S)	1	-	-		-	0	-	-	0	-	-0.314772	2	0.159783	-	0	-	4.47454	1	-	-	0	-	-	0	-	-	0	-
ASK10	YGR097W	21(S) / 34(S)	2	- / -	-		0.620384	1	-	-0.0182513	1	-	-	0	-	-	0	-	-	0	-	-	0	-	-	0	-	-	0	-
ASK10	YGR097W	220(S)	1	-	-		-	0	-	-	0	-	0.67308	1	-	-	0	-	-	0	-	-	0	-	-	0	-	-	0	-
ASK10	YGR097W	223(S)	1	-	-		0.411434	1	-	-	0	-	0.580218	1	-	-	0	-	-	0	-	-	0	-	-	0	-	-	0	-
ASK10	YGR097W	30(S)	1	-	-		-	0	-	0.202905	1	-	-	0	-	-	0	-	-	0	-	-	0	-	-	0	-	-	0	-
ASK10	YGR097W	30(S) / 31(S)	2	- / -	-		0.675578	2	0.208481	0.102284	1	-	-	0	-	-	0	-	-	0	-	-	0	-	-	0	-	-	0	-
ASK10	YGR097W	30(S) / 31(S) / 34(S)	3	- / - / -	-		0.0810353	1	-	-	0	-	-	0	-	-	0	-	-	0	-	-	0	-	-	0	-	-	0	-
ASK10	YGR097W	31(S)	1	-	-		-	0	-	0.174956	4	0.290724	-	0	-	-	0	-	-0.939412	1	-	-	0	-	1.13929	2	0.0660417	-	0	-
ASK10	YGR097W	31(S) / 34(S)	2	- / -	-		-0.123561	2	1.11458	0.0828062	4	0.205841	-	0	-	0.558066	3	0.143751	-	0	-	-	0	-	0.48117	1	-	-	0	-
ASK10	YGR097W	310(T) / 320(S)	2	- / -	-		-	0	-	-	0	-	-	0	-	-	0	-	-	0	-	0.141782	1	-	-	0	-	-	0	-
ASK10	YGR097W	34(S)	1	-	-		-0.173233	2	0.920638	-	0	-	-	0	-	-	0	-	-0.540632	1	-	-	0	-	-	0	-	-	0	-
ASK10	YGR097W	344(S)	1	SP	-		-	0	-	-	0	-	-	0	-	-	0	-	-	0	-	-	0	-	-	0	-	-0.125361	1	-
ASK10	YGR097W	585(S)	1	-	-		-	0	-	-	0	-	-	0	-	-	0	-	0.100046	1	-	-	0	-	-	0	-	-	0	-
ASK10	YGR097W	585(S) / 586(Y)	2	- / -	-		-	0	-	-	0	-	-	0	-	-	0	-	0.12853	1	-	-	0	-	-	0	-	-	0	-
ASK10	YGR097W	626(S)	1	-	-		0.436144	1	-	-	0	-	-	0	-	-	0	-	0.0600614	1	-	-	0	-	-	0	-	-	0	-
ASK10	YGR097W	626(S) / 627(S)	2	- / -	-		-	0	-	-	0	-	0.326542	1	-	-	0	-	-	0	-	-	0	-	-	0	-	-	0	-
ASK10	YGR097W	628(S)	1	-	-		-0.215451	1	-	-	0	-	-	0	-	-	0	-	-	0	-	-0.50168	2	0.10424	-	0	-	-	0	-
ASK10	YGR097W	672(S)	1	-	-		-	0	-	-	0	-	-	0	-	0.20299	1	-	4.80513	1	-	-2.20587	2	0.119564	-	0	-	-	0	-
ASK10	YGR097W	750(S)	1	-	-		1.64174	1	-	-	0	-	-	0	-	-	0	-	-	0	-	1.55063	1	-	-	0	-	-	0	-
ASK10	YGR097W	793(S)	1	-	-		0.753582	2	0.736106	-	0	-	1.00922	2	0.668497	-	0	-	-	0	-	-	0	-	-	0	-	-	0	-
ASK10	YGR097W	793(S) / 804(S)	2	- / -	-		-	0	-	-	0	-	-	0	-	-	0	-	-1.32258	1	-	-	0	-	-	0	-	-	0	-
ASK10	YGR097W	804(S)	1	-	-		-	0	-	-	0	-	-	0	-	-	0	-	1.6273	2	0.289495	-1.65555	1	-	1.19584	1	-	-	0	-
ASK10	YGR097W	808(T)	1	TP	-		-	0	-	0.371391	2	0.0994688	-	0	-	-	0	-	1.28431	2	0.114371	-2.30826	2	0.404834	-	0	-	-	0	-
ASK10	YGR097W	944(S)	1	-	-		-	0	-	-	0	-	-	0	-	-	0	-	-	0	-	-	0	-	0.800301	1	-	-	0	-
ASK10	YGR097W	948(S)	1	SP	-		-	0	-	-	0	-	-	0	-	-	0	-	-	0	-	-	0	-	-	0	-	0.52888	1	-
ASK10	YGR097W	969(S)	1	-	-		-	0	-	-0.87325	1	-	-	0	-	-	0	-	-1.71716	1	-	-2.08774	1	-	-0.0671237	1	-	-	0	-
ASK10	YGR097W	972(S)	1	-	-		-	0	-	-	0	-	-	0	-	-	0	-	-	0	-	-	0	-	-	0	-	-0.106123	1	-
ASK10	YGR097W	973(S)	1	-	-		-	0	-	-	0	-	-	0	-	-	0	-	-1.06086	1	-	-	0	-	0.307394	1	-	0.0958779	1	-
ASK10	YGR097W	973(S) / 974(S)	2	- / -	-		-	0	-	-0.503599	1	-	-	0	-	-	0	-	-	0	-	-	0	-	-	0	-	-	0	-
ASK10	YGR097W	974(S)	1	-	-		1.3097	1	-	-	0	-	-	0	-	-	0	-	-	0	-	-	0	-	-	0	-	-	0	-
ASK10	YGR097W	975(S)	1	-	-		-	0	-	-	0	-	-	0	-	-	0	-	-	0	-	-	0	-	-	0	-	-0.249223	1	-
ASK10	YGR097W	983(S) / 989(S)	2	- / -	-		-	0	-	-	0	-	0.413894	1	-	-	0	-	-	0	-	-0.269579	1	-	-	0	-	-	0	-
ASK10	YGR097W	985(S)	1	-	-		-	0	-	0.00321342	4	0.170063	0.466258	1	-	0.130919	3	0.163937	0.879334	1	-	0.110371	1	-	1.16429	2	0.14891	0.102527	1	-
ASK10	YGR097W	985(S) / 989(S)	2	- / -	-		-	0	-	-0.0952954	3	0.385747	0.0521029	1	-	0.234425	3	0.0650812	-	0	-	-	0	-	0.881617	2	0.0376041	-	0	-
ASK10	YGR097W	989(S)	1	-	-		0.932527	1	-	-0.594835	1	-	-	0	-	-	0	-	-1.70727	2	0.290012	0.134571	1	-	-0.160549	1	-	0.0567182	1	-
ASM4	YDL088C	105(S)	1	-			0.0221099	1	-	-	0	-	-	0	-	-	0	-	-	0	-	-	0	-	-	0	-	-	0	-
ASM4	YDL088C	197(S)	1	-			-	0	-	-	0	-	-	0	-	-	0	-	-	0	-	0.0723047	1	-	-	0	-	-	0	-
ASM4	YDL088C	328(T)	1	-			0.176015	1	-	-	0	-	-	0	-	-	0	-	-	0	-	-	0	-	-	0	-	-	0	-
ASM4	YDL088C	445(T)	1	TP			-	0	-	0.381894	3	0.113794	-	0	-	-	0	-	-	0	-	-	0	-	-	0	-	-	0	-
ASM4	YDL088C	445(T) / 464(S)	2	TP / SP			-	0	-	-	0	-	1.3101	1	-	-	0	-	-	0	-	-	0	-	-	0	-	-	0	-
ASM4	YDL088C	457(S)	1	-			0.863627	2	0.0280364	-	0	-	0.591721	2	0.104493	-	0	-	-	0	-	-	0	-	-	0	-	-	0	-
ASM4	YDL088C	457(S) / 464(S)	2	- / SP			0.780406	2	0.0405065	-	0	-	0.0533565	1	-	-	0	-	-	0	-	-0.0585017	1	-	-	0	-	-	0	-
ASM4	YDL088C	458(S)	1	SP			0.723344	2	0.14268	0.29279	4	0.208973	0.626223	1	-	-0.167114	3	0.029522	0.0516531	2	0.0056135	-0.0463668	2	0.0300562	0.117913	3	0.224267	-0.0875138	1	-
ASM4	YDL088C	458(S) / 464(S)	2	SP / SP			0.634902	2	0.0663473	-0.352229	2	0.0170076	0.487087	1	-	-0.247493	2	0.149709	-0.00140326	2	0.00941561	-	0	-	-0.208488	1	-	-	0	-
ASM4	YDL088C	464(S)	1	SP			-0.389485	3	0.325197	-0.361253	4	0.187057	-0.11045	2	0.154378	0.0409187	3	0.0527298	-0.14545	2	0.050995	0.00487889	2	0.00771094	-0.0584757	3	0.0835247	-0.0574853	1	-
ASM4	YDL088C	92(T)	1	-			-	0	-	-	0	-	-	0	-	-	0	-	-	0	-	-0.0938644	1	-	-	0	-	-	0	-
ASM4	YDL088C	96(S)	1	-			-	0	-	-	0	-	-	0	-	-	0	-	-0.036813	1	-	-	0	-	-	0	-	-	0	-
ASN1	YPR145W	509(S)	1	SP			-0.280809	1	-	-0.018401	4	0.108502	-0.175733	1	-	0.00217336	2	0.285728	0.0331127	2	0.114763	-0.190865	2	0.0246387	-0.413057	2	0.192603	-	0	-
ASN2	YGR124W	502(S)	1	-			-	0	-	-	0	-	-	0	-	-	0	-	-	0	-	-	0	-	-0.190652	1	-	-	0	-
ASP1	YDR321W	220(S)	1	-			-	0	-	0.932059	1	-	-	0	-	-	0	-	-	0	-	-	0	-	-	0	-	-	0	-
ASP1	YDR321W	350(S)	1	SP			-0.195547	1	-	-0.0829019	2	0.0303419	-0.328118	1	-	-0.930838	1	-	0.0995741	2	0.00951939	0.119348	2	0.162974	-0.436253	1	-	-	0	-
ATC1	YDR184C	101(S)	1	-			-	0	-	-2.38163	1	-	-	0	-	-	0	-	-	0	-	-	0	-	-	0	-	-	0	-
ATC1	YDR184C	162(S) / 167(S)	2	SP / SP			0.452633	2	0.582314	-	0	-	0.68414	1	-	-	0	-	-	0	-	-	0	-	-	0	-	-	0	-
ATC1	YDR184C	167(S)	1	SP			-0.984558	1	-	-	0	-	-	0	-	-	0	-	-	0	-	-	0	-	-	0	-	-	0	-
ATC1	YDR184C	43(S)	1	-			-	0	-	-1.8254	3	0.0353772	-	0	-	-	0	-	-1.03013	2	0.0230703	-0.24164	2	0.133158	-0.870767	2	0.12766	-	0	-
ATG1	YGL180W	152(Y) / 158(S)	2	- / -			0.0452108	1	-	-	0	-	0.0600598	1	-	-	0	-	-	0	-	-0.0618781	1	-	-	0	-	-	0	-
ATG1	YGL180W	365(S)	1	SP			0.430879	3	0.766832	-0.0566251	4	0.194124	-0.0858055	2	0.0283666	-0.131648	2	0.0973506	-0.0407848	2	0.0326787	0.0284533	2	0.0280886	0.0711111	3	0.577254	-	0	-
ATG1	YGL180W	390(S)	1	-			0.0530668	2	0.205112	1.14542	4	0.0705895	0.128281	2	0.17166	-0.0860458	1	-	-0.0262684	2	0.1851	0.218625	2	0.0763165	0.0532976	1	-	-	0	-
ATG1	YGL180W	436(S)	1	-			-	0	-	-	0	-	-	0	-	-	0	-	0.200365	1	-	-	0	-	-	0	-	-	0	-
ATG1	YGL180W	441(S)	1	-			-	0	-	-	0	-	-	0	-	-	0	-	0.714945	1	-	-	0	-	-	0	-	-	0	-
ATG1	YGL180W	515(S)	1	-			-	0	-	-	0	-	-	0	-	-	0	-	-	0	-	-	0	-	-	0	-	-0.33354	1	-
ATG1	YGL180W	517(S)	1	-			-	0	-	-	0	-	-	0	-	-	0	-	-	0	-	-	0	-	-	0	-	0.196056	1	-
ATG1	YGL180W	590(T) / 594(S) / 598(S)	3	- / - / -			-	0	-	-	0	-	-	0	-	-	0	-	-0.182626	1	-	-	0	-	-	0	-	-	0	-
ATG1	YGL180W	647(S)	1	-			-	0	-	0.787946	1	-	-0.396086	2	0.327218	-	0	-	-	0	-	-	0	-	-	0	-	0.0556808	1	-
ATG1	YGL180W	666(S)	1	-			0.14109	1	-	-	0	-	-	0	-	-	0	-	-	0	-	-	0	-	-	0	-	-	0	-
ATG1	YGL180W	677(S)	1	-			0.199817	1	-	0.534951	2	0.349821	0.0465504	1	-	-	0	-	0.373775	2	0.114201	-0.544269	1	-	-	0	-	-0.0122872	1	-
ATG1	YGL180W	677(S) / 679(T)	2	- / -			-0.071084	1	-	-	0	-	-	0	-	-	0	-	-	0	-	-	0	-	-	0	-	-	0	-
ATG1	YGL180W	677(S) / 680(S)	2	- / -			-0.0103468	1	-	0.31402	1	-	-	0	-	0.00175225	3	0.0499805	-	0	-	-0.180153	1	-	0.317189	2	0.167668	-	0	-
ATG1	YGL180W	680(S)	1	-			-	0	-	-	0	-	-	0	-	-	0	-	-	0	-	-	0	-	-	0	-	0.0802749	1	-
ATG1	YGL180W	683(S)	1	-			-	0	-	-	0	-	-	0	-	-	0	-	-	0	-	0.253265	1	-	-	0	-	0.0557594	1	-
ATG11	YPR049C	613(S)	1	SP			-	0	-	0.979648	1	-	-	0	-	-	0	-	-	0	-	-	0	-	0.725647	1	-	-	0	-
ATG11	YPR049C	935(S)	1	-			-	0	-	1.53823	1	-	-	0	-	-	0	-	-	0	-	-	0	-	-	0	-	-	0	-
ATG13	YPR185W	280(S)	1	-			0.208488	3	0.814056	-0.243165	4	0.136276	0.747388	2	0.7849	-	0	-	-1.69876	2	0.964785	-0.453975	1	-	0.398519	3	0.338326	-0.30626	1	-
ATG13	YPR185W	298(S)	1	-			0.432959	1	-	-	0	-	-0.155651	1	-	-	0	-	-	0	-	-	0	-	-	0	-	-0.0309949	1	-
ATG13	YPR185W	346(S)	1	-			-	0	-	-	0	-	-	0	-	-	0	-	-	0	-	-	0	-	-	0	-	-0.0190454	1	-
ATG13	YPR185W	346(S) / 348(S)	2	- / SP			-	0	-	-	0	-	-	0	-	-	0	-	-	0	-	-	0	-	0.281863	1	-	-	0	-
ATG13	YPR185W	348(S)	1	SP			-	0	-	-	0	-	-0.552135	1	-	-	0	-	-	0	-	-	0	-	-	0	-	-0.335991	1	-
ATG13	YPR185W	351(T)	1	-			0.414879	1	-	-	0	-	-	0	-	-	0	-	-	0	-	-	0	-	-	0	-	-	0	-
ATG13	YPR185W	355(S)	1	-			0.903722	1	-	0.560274	2	0.363204	0.462815	1	-	-	0	-	-	0	-	-	0	-	-	0	-	0.00489764	1	-
ATG13	YPR185W	355(S) / 360(S)	2	- / -			0.491616	3	0.319669	-0.0838484	4	0.103622	0.429299	1	-	-0.0194277	3	0.0784791	-	0	-	-	0	-	0.2032	2	0.0211724	-	0	-
ATG13	YPR185W	360(S)	1	-			-0.792403	1	-	-	0	-	-	0	-	-	0	-	0.16007	1	-	-	0	-	-	0	-	-0.0388225	1	-
ATG13	YPR185W	379(S)	1	-			-0.031406	1	-	0.0710458	2	0.0390739	-	0	-	0.00643464	1	-	0.767246	1	-	-	0	-	-	0	-	-0.282798	1	-
ATG13	YPR185W	379(S) / 382(S)	2	- / -			-	0	-	-0.382511	1	-	-	0	-	-	0	-	-	0	-	-	0	-	-	0	-	-	0	-
ATG13	YPR185W	382(S)	1	-			-	0	-	-	0	-	-	0	-	-	0	-	-	0	-	0.544254	1	-	-	0	-	-0.257605	1	-
ATG13	YPR185W	390(S)	1	-			-	0	-	-	0	-	0.119301	1	-	-	0	-	-	0	-	-	0	-	-	0	-	-	0	-
ATG13	YPR185W	428(S)	1	-			0.359511	1	-	-0.00815237	1	-	-	0	-	-0.512196	1	-	-	0	-	-	0	-	-	0	-	-	0	-
ATG13	YPR185W	429(S)	1	-			-	0	-	-	0	-	-1.79714	1	-	-	0	-	-	0	-	-	0	-	-	0	-	-	0	-
ATG13	YPR185W	454(S)	1	SP			-0.460656	2	0.258978	-1.39007	1	-	-	0	-	-	0	-	-1.80077	2	0.161287	0.310947	1	-	-	0	-	-0.286748	1	-
ATG13	YPR185W	454(S) / 461(S)	2	SP / -			0.313393	1	-	-1.74473	1	-	-	0	-	-	0	-	-1.36711	1	-	-	0	-	-	0	-	-	0	-
ATG13	YPR185W	461(S)	1	-			0.813524	3	0.291832	0.224234	4	0.140503	0.329495	2	0.057647	-0.162788	3	0.154093	0.848635	2	0.0731553	-0.341963	2	0.111497	0.417732	2	0.103086	0.0812607	1	-
ATG13	YPR185W	554(S)	1	-			-	0	-	-0.731622	3	0.367464	-	0	-	-	0	-	-1.02704	1	-	-	0	-	0.70134	1	-	-0.0822352	1	-
ATG13	YPR185W	570(S) / 571(S)	2	- / -			-	0	-	-1.2789	3	0.540951	-	0	-	-	0	-	-	0	-	-	0	-	-	0	-	-	0	-
ATG13	YPR185W	571(S)	1	-			-	0	-	-	0	-	-	0	-	-	0	-	-	0	-	-	0	-	-0.768392	1	-	-	0	-
ATG13	YPR185W	572(T)	1	-			-	0	-	-	0	-	-	0	-	-	0	-	-0.314724	1	-	-	0	-	-	0	-	-	0	-
ATG13	YPR185W	573(S)	1	-			-0.427013	1	-	-	0	-	-	0	-	-	0	-	-	0	-	-	0	-	-	0	-	-0.309897	1	-
ATG13	YPR185W	573(S) / 577(S)	2	- / -			-	0	-	-0.361005	1	-	-	0	-	-	0	-	-	0	-	-	0	-	-	0	-	-	0	-
ATG13	YPR185W	577(S)	1	-			-	0	-	-0.0935757	1	-	-	0	-	-	0	-	-	0	-	-	0	-	-1.85088	1	-	-0.309897	1	-
ATG13	YPR185W	602(S)	1	-			-	0	-	-	0	-	0.370417	1	-	-	0	-	-	0	-	-	0	-	-	0	-	-	0	-
ATG13	YPR185W	637(S)	1	-			0.500299	2	0.494613	-1.07554	2	0.401788	0.543304	1	-	-	0	-	-1.35565	1	-	0.41111	2	0.350805	-	0	-	-	0	-
ATG13	YPR185W	644(S)	1	-			-	0	-	-	0	-	-	0	-	-	0	-	-	0	-	-	0	-	-	0	-	-0.0486663	1	-
ATG13	YPR185W	644(S) / 646(S)	2	- / SP			-	0	-	-1.72703	1	-	-	0	-	-	0	-	-	0	-	-	0	-	-	0	-	-	0	-
ATG13	YPR185W	646(S)	1	SP			-	0	-	-	0	-	-	0	-	-	0	-	-	0	-	-	0	-	-	0	-	-0.0486663	1	-
ATG13	YPR185W	649(S)	1	-			-0.875815	3	0.560726	-0.335777	4	0.158028	-0.209941	2	0.172056	-0.0792271	3	0.0831707	-0.351269	2	0.155101	-0.0854215	2	0.131792	0.417682	3	0.214684	-0.109016	1	-
ATG13	YPR185W	649(S) / 652(S)	2	- / -			0.955437	2	0.140476	-	0	-	0.639553	1	-	-0.256755	2	0.107555	0.0620457	2	0.0636322	-0.0197761	1	-	-	0	-	-	0	-
ATG13	YPR185W	649(S) / 655(S)	2	- / -			-	0	-	-	0	-	-	0	-	0.385241	1	-	-	0	-	-	0	-	-	0	-	-	0	-
ATG13	YPR185W	652(S)	1	-			0.761479	1	-	-	0	-	0.562275	1	-	-	0	-	-	0	-	-	0	-	-	0	-	0.0154841	1	-
ATG13	YPR185W	656(S)	1	-			0.949715	1	-	0.461207	3	0.268241	-	0	-	-	0	-	0.341905	2	0.107286	-0.0815642	1	-	0.808106	2	0.350851	-	0	-
ATG19	YOL082W	136(S)	1	SP			1.29183	3	0.382446	0.507568	4	0.136203	1.052	2	0.209023	-0.159942	1	-	0.0874512	2	0.0692601	-0.00964317	2	0.0442271	1.13552	5	0.460775	-0.119031	1	-
ATG19	YOL082W	146(S)	1	SP			-	0	-	-	0	-	-	0	-	-	0	-	0.325018	1	-	-	0	-	1.90503	1	-	-	0	-
ATG19	YOL082W	237(S)	1	-			-	0	-	-	0	-	1.02858	1	-	-	0	-	-	0	-	-	0	-	-	0	-	-	0	-
ATG19	YOL082W	237(S) / 243(S) / 246(S)	3	- / - / -			1.32546	1	-	-	0	-	-	0	-	-	0	-	-	0	-	-	0	-	-	0	-	-	0	-
ATG19	YOL082W	239(T)	1	-			0.72064	1	-	-	0	-	1.04114	1	-	-	0	-	-0.0252043	1	-	-0.169787	1	-	-	0	-	-0.18036	1	-
ATG19	YOL082W	239(T) / 243(S) / 246(S)	3	- / - / -			1.61514	1	-	-	0	-	1.88971	1	-	-	0	-	0.475731	1	-	-	0	-	1.1814	1	-	-	0	-
ATG19	YOL082W	243(S)	1	-			0.912967	1	-	0.558861	3	0.283718	-	0	-	-	0	-	-	0	-	-	0	-	0.823885	2	0.232892	-0.0986831	1	-
ATG19	YOL082W	243(S) / 246(S)	2	- / -			1.06588	1	-	0.523675	3	0.0636592	1.0248	1	-	-0.387222	1	-	-	0	-	-	0	-	0.867052	2	0.126915	-	0	-
ATG19	YOL082W	246(S)	1	-			-	0	-	-	0	-	-	0	-	-	0	-	-	0	-	-	0	-	-	0	-	-0.0986831	1	-
ATG2	YNL242W	236(S)	1	SP			-	0	-	0.622365	3	0.0735003	0.645332	1	-	-	0	-	-	0	-	-	0	-	-	0	-	-	0	-
ATG2	YNL242W	909(Y) / 921(T)	2	- / -			3.32314	1	-	-	0	-	-	0	-	-	0	-	-	0	-	-	0	-	-	0	-	-	0	-
ATG2	YNL242W	954(S)	1	-			-	0	-	-	0	-	0.724516	1	-	-	0	-	-	0	-	-	0	-	-	0	-	-	0	-
ATG20	YDL113C	2(S)	1	-			0.0445282	1	-	0.517188	2	0.129266	-	0	-	-	0	-	0.349337	1	-	0.230696	1	-	0.154587	2	0.211381	-	0	-
ATG20	YDL113C	363(S)	1	-			0.8058	3	0.294103	-0.0959307	4	0.134234	0.792084	2	0.272153	-0.0387528	3	0.0164184	-0.0995146	2	0.0433952	-0.176745	2	0.0942761	0.129209	4	0.105315	-0.0657331	1	-
ATG20	YDL113C	365(T)	1	-			-	0	-	0.0705588	1	-	-	0	-	-	0	-	-	0	-	-	0	-	-	0	-	-	0	-
ATG20	YDL113C	45(S)	1	SP			0.435826	1	-	-	0	-	0.5869	2	0.11898	-	0	-	-	0	-	-	0	-	-	0	-	-	0	-
ATG20	YDL113C	474(Y)	1	-			0.169511	1	-	-	0	-	-	0	-	-	0	-	-	0	-	-	0	-	-	0	-	-	0	-
ATG20	YDL113C	515(S)	1	-			-	0	-	-	0	-	0.0487687	1	-	-	0	-	-	0	-	-	0	-	-	0	-	-	0	-
ATG20	YDL113C	517(T)	1	-			0.263504	1	-	-	0	-	-	0	-	-	0	-	-	0	-	-	0	-	-	0	-	-	0	-
ATG21	YPL100W	187(S)	1	-			-	0	-	-	0	-	-	0	-	-	0	-	-	0	-	2.71676	1	-	-	0	-	-	0	-
ATG21	YPL100W	213(T)	1	-			0.314359	2	0.190483	-0.152378	1	-	0.898501	1	-	-	0	-	-0.628964	2	0.370836	-	0	-	1.01961	2	0.17443	-	0	-
ATG21	YPL100W	411(T)	1	TP			-	0	-	-	0	-	-	0	-	-	0	-	2.09418	1	-	-	0	-	-	0	-	-	0	-
ATG21	YPL100W	63(S)	1	-			-0.352671	1	-	-	0	-	-	0	-	-	0	-	-	0	-	-	0	-	-	0	-	-	0	-
ATG23	YLR431C	427(S)	1	-			-0.336815	1	-	-	0	-	-	0	-	-	0	-	-	0	-	-	0	-	-	0	-	-	0	-
ATG23	YLR431C	429(S)	1	SP			-	0	-	0.243191	2	0.187023	-	0	-	-	0	-	-	0	-	-	0	-	0.392218	2	0.306971	-	0	-
ATG23	YLR431C	436(S)	1	-			-	0	-	-	0	-	-	0	-	-	0	-	-	0	-	0.241766	1	-	-	0	-	-	0	-
ATG26	YLR189C	10(S)	1	-			-	0	-	-0.344676	2	0.79367	0.48293	1	-	-	0	-	0.332396	2	0.0120327	0.0667381	2	0.152734	-1.15539	1	-	-	0	-
ATG26	YLR189C	33(S)	1	SP			-	0	-	-	0	-	-	0	-	-	0	-	3.07313	1	-	-	0	-	-	0	-	-	0	-
ATG26	YLR189C	4(T) / 8(S) / 10(S)	3	- / - / -			-	0	-	-	0	-	-	0	-	-	0	-	-0.154318	1	-	0.0150591	1	-	-	0	-	-	0	-
ATG26	YLR189C	476(S)	1	-			-	0	-	-	0	-	-	0	-	-	0	-	-	0	-	-	0	-	-	0	-	0.119603	1	-
ATG26	YLR189C	76(S)	1	-			0.308394	1	-	-	0	-	0.987601	1	-	-	0	-	-	0	-	-	0	-	-	0	-	-	0	-
ATG26	YLR189C	8(S)	1	-			-	0	-	-	0	-	-	0	-	0.365376	1	-	-0.538662	1	-	-	0	-	-	0	-	-	0	-
ATG29	YPL166W	106(S)	1	-			0.874654	1	-	-	0	-	0.934029	1	-	-	0	-	-	0	-	-	0	-	-	0	-	-	0	-
ATG29	YPL166W	127(S)	1	SP			1.59356	1	-	-	0	-	-	0	-	-	0	-	-	0	-	-	0	-	-	0	-	-	0	-
ATG29	YPL166W	136(S)	1	-			-	0	-	-	0	-	0.754617	1	-	-	0	-	-	0	-	-	0	-	-	0	-	-	0	-
ATG29	YPL166W	188(S)	1	-			0.796127	1	-	-	0	-	-	0	-	-	0	-	0.178077	2	0.0774483	-	0	-	-	0	-	-	0	-
ATG29	YPL166W	201(S)	1	-			-	0	-	1.50745	1	-	-	0	-	-	0	-	-	0	-	-	0	-	-	0	-	-	0	-
ATG3	YNR007C	111(S)	1	-			-	0	-	-	0	-	0.661828	2	0.012696	-	0	-	0.229876	1	-	0.0311216	1	-	0.225071	1	-	-	0	-
ATG3	YNR007C	228(S) / 230(S)	2	- / -			0.509644	1	-	-	0	-	-	0	-	-	0	-	-	0	-	-	0	-	-	0	-	-	0	-
ATG32	YIL146C	161(S)	1	-			-	0	-	1.46635	4	0.176983	-	0	-	-	0	-	-	0	-	-	0	-	0.774679	2	0.200352	-	0	-
ATG33	YLR356W	127(S)	1	-			1.07842	1	-	0.0363676	2	0.140455	-	0	-	-	0	-	-	0	-	-	0	-	0.621187	1	-	-0.0170192	1	-
ATG33	YLR356W	129(S)	1	-			-	0	-	0.836016	2	0.0509958	-	0	-	-	0	-	-	0	-	-	0	-	-0.231774	1	-	-	0	-
ATG4	YNL223W	483(T)	1	-			-	0	-	-	0	-	0.239617	1	-	-	0	-	-	0	-	-	0	-	-	0	-	-	0	-
ATG4	YNL223W	488(S)	1	SP			0.75203	3	0.452679	0.832368	3	0.158994	0.475946	2	0.00619873	-	0	-	-0.014369	2	0.0168759	0.0295759	2	0.0458386	1.0129	3	0.248466	-	0	-
ATG7	YHR171W	209(S)	1	-			-	0	-	-	0	-	-	0	-	-	0	-	-	0	-	-	0	-	0.312257	2	1.37106	-	0	-
ATG8	YBL078C	7(S)	1	-			-	0	-	-	0	-	0.0541435	1	-	-	0	-	-	0	-	-	0	-	-	0	-	-	0	-
ATG9	YDL149W	11(S)	1	-			0.693033	1	-	-	0	-	0.780567	1	-	-	0	-	-	0	-	-	0	-	-	0	-	-	0	-
ATG9	YDL149W	131(S)	1	-			-	0	-	-	0	-	0.105338	1	-	-	0	-	-	0	-	-	0	-	0.666352	1	-	-	0	-
ATG9	YDL149W	135(S)	1	-			1.62338	2	0.0831572	0.860821	3	0.175217	0.917999	1	-	-	0	-	0.350229	1	-	-0.0381653	2	0.165419	0.409334	2	0.193538	-	0	-
ATG9	YDL149W	241(S)	1	-			1.86692	1	-	-	0	-	-	0	-	-	0	-	-	0	-	-	0	-	-	0	-	-	0	-
ATG9	YDL149W	250(S)	1	SP			2.83411	2	0.756981	0.892298	1	-	-	0	-	-	0	-	-	0	-	0.0644938	1	-	-	0	-	-	0	-
ATG9	YDL149W	802(S)	1	-			-	0	-	1.17438	2	0.665301	-	0	-	-	0	-	-	0	-	-	0	-	-	0	-	-	0	-
ATG9	YDL149W	804(T)	1	-			-	0	-	-	0	-	0.886378	1	-	-	0	-	-	0	-	-	0	-	-	0	-	-	0	-
ATH1	YPR026W	1192(Y) / 1195(Y)	2	- / -			-0.0221871	1	-	-	0	-	-	0	-	-	0	-	-	0	-	-	0	-	-	0	-	-	0	-
ATH1	YPR026W	407(Y) / 412(S) / 413(T)	3	- / - / -			0.167695	1	-	-	0	-	-	0	-	-	0	-	-	0	-	-	0	-	-	0	-	-	0	-
ATM1	YMR301C	63(S)	1	-			-	0	-	-	0	-	-	0	-	-	0	-	-	0	-	-	0	-	0.108183	1	-	-	0	-
ATO2	YNR002C	2(S)	1	-			-	0	-	4.76517	3	0.658943	-	0	-	-	0	-	-	0	-	-	0	-	-	0	-	-	0	-
ATO2	YNR002C	21(S)	1	-			-	0	-	5.11433	3	2.12757	-	0	-	-	0	-	-	0	-	-	0	-	-	0	-	-	0	-
ATO2	YNR002C	22(S)	1	-			-	0	-	2.73288	2	0.787297	-	0	-	-	0	-	-	0	-	-	0	-	-	0	-	-	0	-
ATO3	YDR384C	29(S)	1	-			-	0	-	-	0	-	-	0	-	-	0	-	-	0	-	-	0	-	-0.0358066	1	-	-	0	-
ATO3	YDR384C	3(S)	1	-			-	0	-	-	0	-	-	0	-	-	0	-	-	0	-	-	0	-	-	0	-	-0.0740825	1	-
ATO3	YDR384C	3(S) / 6(S)	2	- / -			-0.358034	2	0.0177699	-0.407123	2	0.532138	-	0	-	0.18957	3	0.188779	-	0	-	-	0	-	-0.55589	2	0.330795	-	0	-
ATO3	YDR384C	3(S) / 7(S)	2	- / SP			-0.240859	1	-	-	0	-	-	0	-	-	0	-	-	0	-	-	0	-	-	0	-	-	0	-
ATO3	YDR384C	4(S)	1	-			-0.240889	2	0.271581	-0.222546	4	0.288018	-	0	-	0.278537	2	0.26117	-1.09912	1	-	0.110384	2	0.0525656	-0.163949	2	0.332861	0.058005	1	-
ATO3	YDR384C	4(S) / 6(S)	2	- / -			-	0	-	-	0	-	-	0	-	0.109308	1	-	-	0	-	-	0	-	-	0	-	-	0	-
ATO3	YDR384C	4(S) / 7(S)	2	- / SP			-0.299064	4	0.760409	-0.138647	4	0.171127	-	0	-	0.115306	3	0.0313541	-	0	-	0.286547	1	-	-0.334543	2	0.305427	-	0	-
ATO3	YDR384C	6(S)	1	-			-0.531473	2	0.598282	-0.169936	4	0.213686	-0.208985	1	-	0.0597674	3	0.0589806	-0.537039	2	0.0522425	0.299339	2	0.00849497	-0.888386	5	0.267595	0.00171157	1	-
ATO3	YDR384C	6(S) / 7(S)	2	- / SP			-0.659738	1	-	0.489462	1	-	-	0	-	-	0	-	-	0	-	-	0	-	-	0	-	-	0	-
ATO3	YDR384C	7(S)	1	SP			-	0	-	0.223507	4	0.230516	-	0	-	-	0	-	-	0	-	-0.077771	1	-	0.152363	2	0.131083	0.0134283	1	-
ATP1	YBL099W	178(S)	1	-			-	0	-	-0.735183	1	-	-	0	-	-	0	-	-	0	-	-	0	-	1.12494	1	-	-0.207134	1	-
ATP1	YBL099W	413(S)	1	-			-	0	-	-0.865318	2	0.0155377	-	0	-	-	0	-	-	0	-	-	0	-	-	0	-	-	0	-
ATP1	YBL099W	57(S)	1	-			-	0	-	0.0508966	1	-	-	0	-	-	0	-	-	0	-	-	0	-	-	0	-	-	0	-
ATP11	YNL315C	109(S)	1	SP			-	0	-	0.821125	2	0.182677	-	0	-	-	0	-	-	0	-	-	0	-	-	0	-	-	0	-
ATP15	YPL271W	10(S) / 11(Y) / 24(S) / 25(S)	4	- / - / - / -			-	0	-	-	0	-	-	0	-	-	0	-	1.84669	1	-	-	0	-	-	0	-	-	0	-
ATP15	YPL271W	46(T)	1	-			-	0	-	-0.501449	1	-	-	0	-	-	0	-	-	0	-	-	0	-	-	0	-	-	0	-
ATP2	YJR121W	410(T)	1	-			-	0	-	-	0	-	-	0	-	1.54351	1	-	-	0	-	-	0	-	-	0	-	-	0	-
ATP22	YDR350C	350(S) / 354(S)	2	- / -			1.92779	1	-	-	0	-	-	0	-	-	0	-	-	0	-	-	0	-	-	0	-	-	0	-
ATP5	YDR298C	161(S)	1	-			-	0	-	-	0	-	0.445415	1	-	-	0	-	-	0	-	-	0	-	-	0	-	-	0	-
ATP5	YDR298C	48(S)	1	-			-	0	-	-	0	-	-	0	-	-	0	-	0.139889	1	-	-	0	-	-	0	-	-	0	-
ATP7	YKL016C	109(S)	1	-			-	0	-	0.00403478	4	0.120038	-	0	-	-	0	-	-	0	-	-	0	-	-	0	-	-	0	-
ATP7	YKL016C	25(S)	1	-			-	0	-	-	0	-	-	0	-	-	0	-	0.280445	1	-	-	0	-	-	0	-	-	0	-
ATP7	YKL016C	95(S)	1	-			-0.155097	1	-	-	0	-	-	0	-	-	0	-	-	0	-	-	0	-	-	0	-	-	0	-
ATR1	YML116W	12(S)	1	-			-	0	-	0.541728	1	-	-	0	-	-	0	-	-	0	-	-	0	-	-2.05415	2	0.271809	-	0	-
ATR1	YML116W	43(T)	1	-			-	0	-	-	0	-	-1.09999	1	-	-	0	-	-	0	-	-	0	-	-	0	-	-	0	-
ATR1	YML116W	43(T) / 45(S)	2	- / -			-	0	-	-	0	-	-1.71608	1	-	-	0	-	-	0	-	-	0	-	-	0	-	-	0	-
ATR1	YML116W	45(S)	1	-			-	0	-	-	0	-	-1.91322	2	0.0665579	0.22717	2	0.0731607	-	0	-	-	0	-	-	0	-	-	0	-
ATR1	YML116W	5(S)	1	-			-1.26352	2	0.108206	-0.408856	4	0.199282	-1.41517	2	0.197801	0.0501955	3	0.260818	-0.786493	2	0.169635	-0.25971	2	0.062102	-2.0823	2	0.124707	-	0	-
ATR1	YML116W	5(S) / 10(T)	2	- / -			-	0	-	-	0	-	-1.09835	1	-	-	0	-	-	0	-	-	0	-	-	0	-	-	0	-
ATR1	YML116W	5(S) / 12(S)	2	- / -			-1.85847	1	-	0.308457	3	0.630743	-	0	-	0.0684816	3	0.202356	-	0	-	-	0	-	-1.65998	2	0.639581	-	0	-
AUR1	YKL004W	389(S)	1	-			-	0	-	-0.223983	4	0.324393	-	0	-	-0.432939	1	-	-	0	-	-	0	-	-0.102726	1	-	-	0	-
AUR1	YKL004W	389(S) / 392(S)	2	- / -			-	0	-	-0.0268775	2	0.10459	-	0	-	-0.295951	3	0.0372776	-	0	-	-	0	-	-	0	-	-	0	-
AUR1	YKL004W	392(S)	1	-			-	0	-	-0.102284	4	0.164744	-0.689465	1	-	-0.474851	3	0.0935392	-	0	-	0.00130705	1	-	-0.598895	2	0.267139	-0.180078	1	-
AUR1	YKL004W	392(S) / 395(S)	2	- / -			-	0	-	-0.114984	3	0.132714	-	0	-	-0.295124	2	0.0102677	-	0	-	-0.531859	1	-	-0.993377	1	-	-	0	-
AUR1	YKL004W	395(S)	1	-			-	0	-	-	0	-	-	0	-	-	0	-	-	0	-	-	0	-	-	0	-	-0.164066	1	-
AUS1	YOR011W	345(S) / 346(S)	2	- / -			-	0	-	-	0	-	-	0	-	-	0	-	0.229945	1	-	-	0	-	-	0	-	-	0	-
AUS1	YOR011W	345(S) / 346(S) / 350(S)	3	- / - / -			-	0	-	-	0	-	-	0	-	-	0	-	-	0	-	-0.0362231	1	-	-	0	-	-	0	-
AVL9	YLR114C	504(S)	1	-			-0.395467	2	0.113681	0.324162	4	0.199264	-0.0599636	2	0.240464	0.0814702	1	-	0.0768384	1	-	-	0	-	0.373118	3	0.166651	-	0	-
AVL9	YLR114C	504(S) / 513(S)	2	- / -			-	0	-	0.174349	1	-	-	0	-	-	0	-	-	0	-	-	0	-	-0.00955555	2	0.0317869	-	0	-
AVL9	YLR114C	504(S) / 513(S) / 516(S)	3	- / - / -			0.0856174	1	-	-	0	-	-	0	-	-	0	-	0.029386	1	-	-	0	-	-	0	-	-	0	-
AVL9	YLR114C	513(S)	1	-			-0.682926	1	-	-0.0839565	4	0.179275	-0.464103	1	-	-	0	-	-	0	-	-	0	-	0.0630391	3	0.241078	-	0	-
AVL9	YLR114C	513(S) / 516(S)	2	- / -			-0.21126	1	-	-0.0602448	3	0.0976071	-0.266122	1	-	-	0	-	-	0	-	-	0	-	-	0	-	-	0	-
AVL9	YLR114C	513(S) / 516(S) / 519(S)	3	- / - / -			0.524193	1	-	-	0	-	-0.25802	1	-	-	0	-	0.0513321	1	-	-	0	-	-	0	-	-	0	-
AVL9	YLR114C	513(S) / 516(S) / 521(S)	3	- / - / -			-	0	-	-	0	-	0.0280615	1	-	-	0	-	-	0	-	-	0	-	-	0	-	-	0	-
AVL9	YLR114C	519(S)	1	-			-0.0379924	4	0.171543	-0.0257402	4	0.0928559	-0.00200407	2	0.0965294	-0.0291007	3	0.0291239	0.135971	2	0.0595744	0.0644003	2	0.075036	-0.0482743	5	0.118211	-	0	-
AVL9	YLR114C	519(S) / 521(S)	2	- / -			-	0	-	-	0	-	-	0	-	-	0	-	-	0	-	-	0	-	-1.42792	1	-	-	0	-
AVL9	YLR114C	519(S) / 524(S)	2	- / -			-0.255331	3	0.522338	-0.395356	3	2.59254	-0.792711	2	1.02976	-0.0128875	3	0.0342195	-0.64003	1	-	-0.124276	1	-	-0.763949	4	0.530808	-	0	-
AVL9	YLR114C	521(S)	1	-			-0.68687	1	-	-	0	-	-0.0758094	1	-	-	0	-	-	0	-	-	0	-	-	0	-	-	0	-
AVL9	YLR114C	524(S)	1	-			-	0	-	-0.58496	3	0.0843214	-	0	-	-	0	-	-	0	-	-	0	-	-	0	-	-	0	-
AVL9	YLR114C	560(S)	1	-			1.58202	1	-	1.5376	4	0.434265	-	0	-	-	0	-	0.519745	1	-	-	0	-	-0.546031	2	0.530926	-	0	-
AVL9	YLR114C	561(T)	1	-			-	0	-	-	0	-	-	0	-	-	0	-	1.31534	1	-	-	0	-	-	0	-	-	0	-
AVL9	YLR114C	664(S)	1	-			0.35424	1	-	-	0	-	-	0	-	-	0	-	0.0299025	1	-	-	0	-	-	0	-	-	0	-
AVL9	YLR114C	701(T)	1	-			-0.00432939	1	-	-	0	-	-0.426942	2	0.223955	-	0	-	0.0485382	2	0.309621	0.151627	1	-	-	0	-	-	0	-
AVL9	YLR114C	713(S)	1	-			-	0	-	-	0	-	0.88081	1	-	-	0	-	-	0	-	-	0	-	1.09802	1	-	-	0	-
AVO1	YOL078W	1024(S)	1	-			-	0	-	-	0	-	-	0	-	-	0	-	-	0	-	-	0	-	-	0	-	0.286693	1	-
AVO1	YOL078W	1027(S)	1	-			-	0	-	-	0	-	-	0	-	-	0	-	-	0	-	-	0	-	-	0	-	0.161221	1	-
AVO1	YOL078W	123(T)	1	-			-	0	-	-	0	-	-	0	-	-	0	-	-2.39242	1	-	-	0	-	-	0	-	-	0	-
AVO1	YOL078W	131(T)	1	-			-	0	-	-	0	-	-	0	-	-	0	-	-0.295706	2	0.579246	-0.0860983	1	-	-	0	-	-	0	-
AVO1	YOL078W	140(S)	1	-			-	0	-	-	0	-	-	0	-	-	0	-	-	0	-	-	0	-	-	0	-	-0.24344	1	-
AVO1	YOL078W	140(S) / 144(S)	2	- / -			-0.16493	2	0.160119	-0.281983	2	0.0637859	0.0586235	2	0.0725425	-0.0853659	3	0.113802	-0.133518	1	-	-	0	-	-	0	-	-	0	-
AVO1	YOL078W	142(S)	1	-			-	0	-	-	0	-	0.739578	1	-	-	0	-	-	0	-	-0.379257	2	0.14157	-	0	-	-	0	-
AVO1	YOL078W	144(S)	1	-			-0.104798	1	-	-	0	-	0.140499	2	0.542293	-0.577614	1	-	-	0	-	-	0	-	-	0	-	-0.257022	1	-
AVO1	YOL078W	182(S)	1	-			-	0	-	-	0	-	-	0	-	-	0	-	-	0	-	-	0	-	2.68077	1	-	-	0	-
AVO1	YOL078W	273(S) / 276(S)	2	- / SP			-	0	-	-	0	-	0.353615	1	-	-	0	-	-	0	-	-	0	-	-	0	-	-	0	-
AVO1	YOL078W	286(S)	1	-			-	0	-	-1.19983	1	-	-	0	-	-	0	-	-	0	-	-	0	-	-	0	-	-	0	-
AVO1	YOL078W	308(S)	1	-			-	0	-	-	0	-	-1.80711	1	-	-	0	-	-	0	-	0.216525	1	-	-	0	-	-	0	-
AVO1	YOL078W	325(T)	1	-			-	0	-	-	0	-	-	0	-	-	0	-	-	0	-	-	0	-	-0.577796	1	-	-	0	-
AVO1	YOL078W	326(S)	1	-			-0.0547451	2	0.386471	-0.280471	4	0.13531	-	0	-	-	0	-	-3.12576	2	0.205024	-	0	-	-0.0144887	3	0.0871321	-	0	-
AVO1	YOL078W	343(S) / 345(S)	2	- / -			-	0	-	0.18324	1	-	-	0	-	-	0	-	-	0	-	-	0	-	-	0	-	-	0	-
AVO1	YOL078W	345(S)	1	-			0.251897	1	-	-	0	-	-	0	-	-	0	-	-	0	-	-	0	-	-	0	-	-	0	-
AVO1	YOL078W	357(S)	1	-			1.12731	1	-	-	0	-	-	0	-	-	0	-	-	0	-	-	0	-	-	0	-	-	0	-
AVO1	YOL078W	358(S)	1	-			-	0	-	-	0	-	0.254636	1	-	-	0	-	-	0	-	-	0	-	-	0	-	-	0	-
AVO1	YOL078W	364(S)	1	-			-	0	-	0.0632627	2	0.143685	-	0	-	-	0	-	-	0	-	-	0	-	0.800065	3	0.482161	0.136071	1	-
AVO1	YOL078W	379(S)	1	-			-	0	-	-	0	-	-0.305417	1	-	-	0	-	-	0	-	-	0	-	-	0	-	-	0	-
AVO1	YOL078W	399(T)	1	-			0.602696	1	-	-	0	-	0.573976	1	-	-	0	-	-0.560408	2	0.733471	-0.275898	1	-	-	0	-	-	0	-
AVO1	YOL078W	400(S)	1	-			0.134462	3	0.236467	-0.317082	3	0.198047	0.363933	2	0.0122296	0.0432784	1	-	0.043286	2	0.0251401	0.0414276	2	0.0633523	-	0	-	-	0	-
AVO1	YOL078W	433(S)	1	-			-	0	-	0.148323	2	0.0190303	-	0	-	-	0	-	-	0	-	-	0	-	-	0	-	0.110004	1	-
AVO1	YOL078W	503(Y)	1	-			0.272679	1	-	-	0	-	-	0	-	-	0	-	-	0	-	-	0	-	-	0	-	-	0	-
AVO1	YOL078W	509(S)	1	-			0.527383	2	0.995389	-	0	-	0.355872	2	0.368897	-	0	-	-0.0762024	1	-	-	0	-	0.322722	1	-	-	0	-
AVO1	YOL078W	510(T)	1	-			0.208497	2	0.562903	-	0	-	0.659668	1	-	-	0	-	-	0	-	-	0	-	-	0	-	-	0	-
AVO1	YOL078W	537(S)	1	-			-	0	-	-0.839421	1	-	-	0	-	-	0	-	-	0	-	-	0	-	-	0	-	-	0	-
AVO1	YOL078W	552(S)	1	-			-	0	-	-0.49109	1	-	-	0	-	-	0	-	-1.17138	1	-	-	0	-	0.743555	2	0.011562	-	0	-
AVO1	YOL078W	552(S) / 555(S)	2	- / -			-0.887547	2	1.98009	-0.0560351	1	-	-	0	-	-	0	-	-	0	-	-	0	-	-0.111858	2	0.918271	-	0	-
AVO1	YOL078W	554(S)	1	-			-	0	-	0.933396	2	0.488326	-	0	-	-	0	-	0.206605	2	0.417151	-	0	-	-	0	-	-	0	-
AVO1	YOL078W	573(S)	1	-			-	0	-	-	0	-	-	0	-	-	0	-	-	0	-	-	0	-	-	0	-	-0.117503	1	-
AVO1	YOL078W	588(S)	1	-			-	0	-	-	0	-	-	0	-	-	0	-	-2.61642	1	-	-	0	-	-	0	-	-	0	-
AVO1	YOL078W	597(T)	1	-			-	0	-	-0.571699	4	0.341677	-	0	-	-	0	-	-	0	-	-	0	-	0.694846	3	0.301557	-	0	-
AVO1	YOL078W	605(S)	1	-			0.943726	1	-	-	0	-	-	0	-	-	0	-	-	0	-	-	0	-	-	0	-	-	0	-
AVO1	YOL078W	641(S)	1	-			-	0	-	-	0	-	-	0	-	-	0	-	0.0753281	1	-	-	0	-	-	0	-	-	0	-
AVO1	YOL078W	65(S)	1	SP			0.233918	2	0.000355216	0.108013	2	0.020333	-0.087058	2	0.0235107	0.104878	1	-	0.0983804	2	0.0544002	-0.0110956	2	0.0924422	-0.0290713	1	-	-	0	-
AVO1	YOL078W	69(S)	1	-			-	0	-	-	0	-	-	0	-	-	0	-	0.144253	1	-	-	0	-	-	0	-	-	0	-
AVO1	YOL078W	766(S)	1	-			0.272224	1	-	-	0	-	-	0	-	-	0	-	-0.287573	2	0.179731	-	0	-	-	0	-	-	0	-
AVO1	YOL078W	768(S)	1	-			-	0	-	-	0	-	-	0	-	-	0	-	-	0	-	-0.0628527	1	-	-	0	-	-	0	-
AVO1	YOL078W	770(S)	1	-			-	0	-	-	0	-	-	0	-	-	0	-	0.253064	1	-	-	0	-	-	0	-	-	0	-
AVO1	YOL078W	78(S)	1	-			-0.382712	1	-	0.0260833	2	0.114959	-	0	-	-	0	-	-	0	-	-	0	-	-	0	-	-	0	-
AVO1	YOL078W	941(T)	1	-			-1.12787	1	-	-	0	-	-	0	-	-	0	-	-	0	-	-	0	-	-	0	-	-	0	-
AVO2	YMR068W	259(S)	1	-			0.80063	1	-	-	0	-	-	0	-	-	0	-	-	0	-	-	0	-	1.65035	1	-	-	0	-
AVO2	YMR068W	273(S)	1	-			-	0	-	-2.36529	2	1.21245	-	0	-	-	0	-	-	0	-	-0.468264	1	-	0.0939095	1	-	-	0	-
AVO2	YMR068W	275(T)	1	-			-	0	-	-	0	-	0.507676	1	-	-	0	-	-	0	-	-	0	-	-	0	-	-	0	-
AVO2	YMR068W	305(S)	1	-			-	0	-	-0.423091	4	0.290016	-	0	-	-	0	-	-	0	-	-	0	-	0.106099	2	0.919106	-0.320669	1	-
AVO2	YMR068W	305(S) / 310(T)	2	- / TP			1.30988	2	0.691355	1.17974	3	0.326135	1.22412	1	-	-	0	-	-	0	-	-	0	-	0.499702	1	-	-	0	-
AVO2	YMR068W	305(S) / 310(T) / 315(S)	3	- / TP / SP			1.3824	1	-	-	0	-	-	0	-	-	0	-	-	0	-	-	0	-	-	0	-	-	0	-
AVO2	YMR068W	310(T)	1	TP			-	0	-	1.44003	4	0.396282	-	0	-	-	0	-	-	0	-	-	0	-	0.320436	1	-	-	0	-
AVO2	YMR068W	310(T) / 315(S)	2	TP / SP			1.20207	2	1.10217	1.00241	1	-	1.01569	1	-	-	0	-	-	0	-	-0.0920187	1	-	0.747359	1	-	-	0	-
AVO2	YMR068W	315(S)	1	SP			0.561924	3	0.563184	-0.135619	4	0.223382	0.632945	2	0.230226	-	0	-	-0.434306	1	-	0.148384	1	-	0.654857	3	0.0635769	-0.765175	1	-
AVO2	YMR068W	322(S)	1	-			-5.91489	1	-	-	0	-	-	0	-	-	0	-	-	0	-	-	0	-	-	0	-	-	0	-
AVO2	YMR068W	333(S)	1	SP			-	0	-	-	0	-	-	0	-	-	0	-	-	0	-	-	0	-	0.66589	1	-	-	0	-
AVO2	YMR068W	407(S)	1	-			1.70856	2	0.0706279	0.313511	1	-	-	0	-	-	0	-	-	0	-	-	0	-	1.16652	1	-	-	0	-
AVT1	YJR001W	115(S)	1	-			-	0	-	0.337011	3	0.864749	1.27598	1	-	0.617363	1	-	-2.49442	1	-	-	0	-	0.890072	2	0.547311	-0.0848239	1	-
AVT1	YJR001W	15(S)	1	-			-	0	-	-0.112685	2	0.295904	-	0	-	-	0	-	-3.01737	1	-	-	0	-	-	0	-	0.092369	1	-
AVT1	YJR001W	181(T)	1	-			0.266927	1	-	0.202519	2	0.759316	-	0	-	-	0	-	-2.3181	2	0.597366	-	0	-	-1.69834	1	-	0.177608	1	-
AVT1	YJR001W	181(T) / 187(S)	2	- / -			-	0	-	-1.22883	1	-	-	0	-	-	0	-	-3.83985	1	-	-	0	-	0.734943	1	-	-	0	-
AVT1	YJR001W	187(S)	1	-			-0.201443	2	0.769678	-0.553699	4	0.539879	1.19255	1	-	-	0	-	-2.72747	1	-	-	0	-	0.879809	2	0.204404	-0.092691	1	-
AVT1	YJR001W	31(S)	1	SP			-	0	-	-0.654963	2	0.67381	-	0	-	-	0	-	-1.36948	1	-	-	0	-	-	0	-	0.0191739	1	-
AVT1	YJR001W	35(S)	1	-			-	0	-	-	0	-	-	0	-	-	0	-	-1.03579	1	-	-	0	-	-	0	-	-	0	-
AVT1	YJR001W	37(S)	1	-			-1.22786	1	-	-	0	-	0.66925	1	-	-	0	-	-2.28036	1	-	-	0	-	-	0	-	0.0976275	1	-
AVT1	YJR001W	41(S)	1	-			-	0	-	0.553168	1	-	-	0	-	-	0	-	-2.50252	1	-	-	0	-	-	0	-	-	0	-
AVT1	YJR001W	50(S)	1	-			-	0	-	-0.77348	2	0.147755	-	0	-	-	0	-	-2.98089	2	0.512499	-	0	-	0.0113495	1	-	-0.118507	1	-
AVT1	YJR001W	50(S) / 58(S)	2	- / -			-	0	-	-	0	-	-	0	-	-	0	-	-5.24773	1	-	-	0	-	1.51175	1	-	-	0	-
AVT1	YJR001W	58(S)	1	-			0.106686	1	-	0.177364	4	0.0544347	0.772764	1	-	-	0	-	-	0	-	-0.0874196	1	-	0.212533	2	0.0121058	0.325613	1	-
AVT1	YJR001W	64(S)	1	-			-	0	-	-0.0860663	3	0.255567	-	0	-	-	0	-	-	0	-	-	0	-	-5.90528	1	-	-1.11679	1	-
AVT1	YJR001W	71(S)	1	-			-	0	-	0.140338	1	-	-	0	-	-	0	-	-	0	-	-	0	-	-	0	-	-	0	-
AVT1	YJR001W	8(S)	1	SP			0.588204	5	0.526432	-0.0263072	3	0.309768	0.47017	1	-	-	0	-	-0.821387	2	0.0583034	0.304016	1	-	0.574383	5	0.406373	-0.239893	1	-
AVT1	YJR001W	90(S)	1	-			-2.17264	1	-	-	0	-	-	0	-	-	0	-	-	0	-	-	0	-	-	0	-	-	0	-
AVT2	YEL064C	2(S)	1	-			-	0	-	-	0	-	-	0	-	-	0	-	-	0	-	-	0	-	-	0	-	-0.103936	1	-
AVT3	YKL146W	119(S)	1	-			-	0	-	-0.269596	3	0.298771	0.909432	1	-	-	0	-	-1.40531	1	-	-	0	-	0.546217	2	0.0267666	-0.114266	1	-
AVT3	YKL146W	121(S)	1	-			0.454665	1	-	0.320932	2	1.29661	-	0	-	-	0	-	-3.96812	2	0.532525	-	0	-	0.993328	1	-	-0.0177553	1	-
AVT3	YKL146W	174(S)	1	-			-	0	-	-	0	-	-	0	-	-	0	-	-	0	-	-	0	-	-	0	-	-0.270836	1	-
AVT3	YKL146W	221(S)	1	-			0.0206405	2	0.325322	-	0	-	-	0	-	-	0	-	-	0	-	-	0	-	-	0	-	-	0	-
AVT3	YKL146W	55(S)	1	-			-	0	-	-	0	-	-	0	-	-	0	-	-	0	-	-	0	-	-	0	-	-0.0614949	1	-
AVT3	YKL146W	55(S) / 59(S)	2	- / -			-	0	-	-1.09546	1	-	-	0	-	-	0	-	-	0	-	-	0	-	-	0	-	-	0	-
AVT3	YKL146W	58(S)	1	-			-0.135247	1	-	-0.560916	4	0.109422	0.179194	1	-	0.0178051	2	0.0256504	-0.711057	2	0.00294226	-0.618612	1	-	-0.177247	2	0.166229	-0.0114114	1	-
AVT3	YKL146W	58(S) / 59(S)	2	- / -			-0.0988678	2	0.201283	-0.347282	3	0.228412	0.17572	1	-	0.113132	2	0.0572564	-0.513853	1	-	-0.685139	1	-	-0.419741	2	0.00886023	-	0	-
AVT3	YKL146W	58(S) / 61(T)	2	- / -			-	0	-	-	0	-	-	0	-	0.548363	1	-	-	0	-	-	0	-	-	0	-	-	0	-
AVT3	YKL146W	59(S)	1	-			0.0741222	3	0.204933	0.303432	4	0.0640774	0.0847712	2	0.0464055	0.0453352	1	-	-1.11904	2	0.103406	-0.253068	2	0.275766	-0.0755719	3	0.0850916	-0.0863995	1	-
AVT4	YNL101W	100(S)	1	-			-	0	-	-	0	-	-	0	-	-	0	-	-	0	-	-	0	-	-	0	-	0.267588	1	-
AVT4	YNL101W	100(S) / 101(S)	2	- / -			-	0	-	-0.222074	3	1.23571	-	0	-	-	0	-	0.0752957	1	-	-	0	-	1.01494	1	-	-	0	-
AVT4	YNL101W	101(S)	1	-			0.905449	1	-	0.221471	1	-	-	0	-	-	0	-	-	0	-	-	0	-	-0.547185	1	-	-0.0450506	1	-
AVT4	YNL101W	101(S) / 103(S)	2	- / -			-	0	-	-0.765104	1	-	-	0	-	-	0	-	-	0	-	-	0	-	0.351318	1	-	-	0	-
AVT4	YNL101W	103(S)	1	-			-	0	-	-	0	-	-	0	-	-	0	-	-	0	-	-	0	-	-	0	-	0.110751	1	-
AVT4	YNL101W	130(S)	1	-			0.33023	3	0.444692	0.188291	2	0.036787	-0.296947	2	0.180085	-0.0619997	3	0.0876445	0.77678	1	-	-0.0821237	2	0.114654	-	0	-	-	0	-
AVT4	YNL101W	165(S)	1	-			-1.59521	1	-	-0.0129192	4	0.0948996	-	0	-	0.107498	3	0.107296	-	0	-	-0.037681	1	-	-0.393872	2	0.0215235	0.0600041	1	-
AVT4	YNL101W	170(T)	1	TP			-	0	-	0.0564748	1	-	-	0	-	-	0	-	-	0	-	-	0	-	-0.360123	1	-	-	0	-
AVT4	YNL101W	180(S)	1	-			-	0	-	-	0	-	-	0	-	-	0	-	-3.79145	2	0.748892	-	0	-	-	0	-	-0.261323	1	-
AVT4	YNL101W	181(S)	1	-			-	0	-	-0.565414	1	-	-	0	-	-	0	-	-3.86581	1	-	-	0	-	-	0	-	-	0	-
AVT4	YNL101W	183(S)	1	-			-	0	-	-0.734346	1	-	-	0	-	-	0	-	-1.89544	2	0.0445323	-	0	-	-	0	-	-0.201362	1	-
AVT4	YNL101W	23(S)	1	-			-	0	-	-	0	-	1.94165	1	-	-	0	-	-	0	-	-	0	-	-	0	-	-	0	-
AVT4	YNL101W	34(S)	1	-			-0.155749	1	-	0.130228	3	1.42009	-	0	-	-	0	-	-1.75537	1	-	-1.6758	1	-	-0.730615	1	-	-0.137118	1	-
AVT4	YNL101W	34(S) / 39(S)	2	- / -			-	0	-	-1.26919	1	-	-	0	-	-	0	-	-	0	-	-	0	-	-	0	-	-	0	-
AVT4	YNL101W	35(T)	1	-			3.99454	1	-	-	0	-	-	0	-	-	0	-	-1.72405	1	-	0.670781	1	-	-	0	-	-	0	-
AVT4	YNL101W	39(S)	1	-			-	0	-	-0.855261	1	-	-	0	-	-	0	-	-	0	-	-	0	-	-	0	-	-	0	-
AVT4	YNL101W	48(S)	1	-			-	0	-	-	0	-	1.14447	1	-	-	0	-	-1.27604	1	-	-	0	-	-	0	-	-0.0629696	1	-
AVT4	YNL101W	48(S) / 50(S)	2	- / -			-	0	-	-	0	-	-	0	-	-	0	-	-1.28447	1	-	-	0	-	-	0	-	-	0	-
AVT4	YNL101W	48(S) / 53(T)	2	- / TP			-0.898909	2	0.467565	-	0	-	1.31142	1	-	-	0	-	-2.26217	1	-	-	0	-	-	0	-	-	0	-
AVT4	YNL101W	51(T)	1	-			-	0	-	-	0	-	-	0	-	-	0	-	-	0	-	-	0	-	-	0	-	-0.0941212	1	-
AVT4	YNL101W	51(T) / 53(T)	2	- / TP			-	0	-	-0.209554	1	-	-	0	-	-	0	-	-	0	-	-	0	-	-	0	-	-	0	-
AVT4	YNL101W	53(T)	1	TP			-	0	-	0.0243249	2	0.279842	-	0	-	-	0	-	-	0	-	-	0	-	-	0	-	0.0307592	1	-
AVT4	YNL101W	70(S) / 88(S)	2	- / -			-	0	-	-	0	-	-	0	-	-	0	-	-2.18892	1	-	-	0	-	-	0	-	-	0	-
AVT4	YNL101W	71(S)	1	SP			-	0	-	-	0	-	-	0	-	-	0	-	-	0	-	-	0	-	-0.2459	1	-	-0.0500935	1	-
AVT4	YNL101W	88(S)	1	-			-	0	-	-	0	-	-	0	-	-	0	-	-	0	-	-	0	-	-	0	-	0.262379	1	-
AVT4	YNL101W	96(S)	1	-			-	0	-	-0.00621254	2	0.0429252	-	0	-	-	0	-	-1.35434	1	-	-	0	-	-	0	-	-	0	-
AVT4	YNL101W	97(S)	1	-			-1.38037	1	-	0.123617	3	0.106617	0.980558	1	-	-	0	-	-0.725199	1	-	-	0	-	-	0	-	0.236192	1	-
AVT6	YER119C	344(S)	1	-			-	0	-	3.03667	1	-	-	0	-	-	0	-	-	0	-	-	0	-	-	0	-	-0.307599	1	-
AVT7	YIL088C	375(T)	1	-			-0.482588	1	-	-	0	-	0.198415	1	-	-	0	-	-4.31805	1	-	-	0	-	0.599264	3	0.611097	0.0360445	1	-
AXL2	YIL140W	427(S) / 433(Y) / 441(S)	3	- / - / -			0.272635	1	-	-	0	-	0.364982	1	-	-	0	-	-	0	-	-	0	-	-	0	-	-	0	-
AXL2	YIL140W	546(S)	1	-			-0.286289	1	-	-	0	-	-	0	-	-	0	-	-	0	-	-	0	-	-	0	-	-	0	-
AXL2	YIL140W	597(S)	1	-			-	0	-	0.00926156	3	0.256914	-	0	-	-	0	-	-	0	-	-	0	-	-0.133999	2	0.417929	-	0	-
AXL2	YIL140W	601(S) / 605(S)	2	- / -			0.666774	1	-	-	0	-	-0.909231	1	-	-	0	-	-	0	-	-	0	-	-	0	-	-	0	-
AXL2	YIL140W	605(S)	1	-			0.559563	2	0.440264	-0.372011	3	0.360711	-0.0347936	2	0.0591186	-	0	-	0.834761	2	0.446152	-	0	-	-0.403443	2	0.694589	-	0	-
AXL2	YIL140W	612(S) / 614(S)	2	- / -			-0.116042	1	-	-	0	-	-	0	-	-	0	-	-	0	-	-	0	-	-	0	-	-	0	-
AXL2	YIL140W	618(T)	1	-			-	0	-	-	0	-	-	0	-	-	0	-	-	0	-	-	0	-	-0.336072	1	-	-	0	-
AXL2	YIL140W	625(S)	1	-			-0.128191	1	-	-	0	-	-	0	-	-	0	-	-	0	-	-	0	-	-	0	-	-	0	-
AXL2	YIL140W	627(S)	1	-			0.0132086	2	0.346365	0.360329	1	-	-0.00951524	2	0.246337	0.097316	2	0.018566	0.722748	2	0.0410186	-0.678318	2	0.0993633	-	0	-	-	0	-
AXL2	YIL140W	642(S)	1	SP			0.410329	2	0.344965	-	0	-	0.354121	1	-	-	0	-	0.0908554	1	-	-	0	-	-	0	-	-0.764155	1	-
AXL2	YIL140W	651(S) / 652(S)	2	- / -			-	0	-	-	0	-	-	0	-	-	0	-	-	0	-	0.438194	1	-	-	0	-	-	0	-
AXL2	YIL140W	653(S)	1	-			-0.54305	1	-	-0.570896	3	0.107351	0.388706	1	-	0.257467	1	-	0.615281	1	-	-0.289908	2	0.110492	-	0	-	-0.20174	1	-
AXL2	YIL140W	669(T)	1	-			-	0	-	-0.50771	1	-	-	0	-	-	0	-	-	0	-	-	0	-	-	0	-	-	0	-
AXL2	YIL140W	673(S)	1	SP			0.509228	1	-	-	0	-	-	0	-	-	0	-	-0.154625	1	-	-0.331257	1	-	-	0	-	0.164908	1	-
AXL2	YIL140W	673(S) / 676(S)	2	SP / -			-	0	-	-0.644581	1	-	-	0	-	0.18999	1	-	-	0	-	-	0	-	0.661905	1	-	-	0	-
AXL2	YIL140W	676(S)	1	-			-	0	-	-	0	-	-	0	-	-	0	-	-	0	-	-	0	-	-	0	-	0.164908	1	-
AXL2	YIL140W	685(S) / 688(T)	2	- / -			-	0	-	-0.134078	1	-	-	0	-	-	0	-	-	0	-	-	0	-	-	0	-	-	0	-
AXL2	YIL140W	685(S) / 688(T) / 691(T)	3	- / - / -			-	0	-	-0.318244	1	-	-	0	-	0.0395789	1	-	-	0	-	-	0	-	-0.436293	1	-	-	0	-
AXL2	YIL140W	714(S) / 725(S)	2	- / SP			1.79208	1	-	-	0	-	-	0	-	-	0	-	-	0	-	-	0	-	-	0	-	-	0	-
AXL2	YIL140W	720(S) / 725(S)	2	- / SP			1.50706	1	-	-	0	-	-	0	-	-	0	-	-	0	-	-	0	-	-	0	-	-	0	-
AXL2	YIL140W	725(S)	1	SP			0.695406	2	0.300479	-0.580314	1	-	-1.27456	2	0.512204	-	0	-	-	0	-	-0.139754	1	-	-	0	-	-0.298121	1	-
AXL2	YIL140W	730(S)	1	-			0.38244	3	0.685244	-1.66248	2	0.0788749	0.436059	2	0.370125	0.214641	2	0.34169	-0.715392	2	0.369275	0.463578	2	0.0835107	0.267017	3	0.160505	-0.0878443	1	-
AXL2	YIL140W	730(S) / 732(T)	2	- / TP			0.218796	1	-	-0.536124	1	-	-	0	-	-0.301045	2	0.180904	-	0	-	-	0	-	0.91597	1	-	-	0	-
AXL2	YIL140W	730(S) / 734(S)	2	- / SP			-	0	-	-	0	-	-	0	-	0.23935	3	0.315921	-	0	-	0.687697	1	-	-	0	-	-	0	-
AXL2	YIL140W	732(T)	1	TP			-	0	-	-	0	-	-	0	-	-	0	-	-	0	-	-	0	-	-	0	-	-0.0795509	1	-
AXL2	YIL140W	732(T) / 734(S)	2	TP / SP			-	0	-	-1.12077	1	-	-	0	-	-	0	-	-	0	-	-	0	-	-	0	-	-	0	-
AXL2	YIL140W	734(S)	1	SP			0.355374	1	-	-	0	-	-	0	-	-	0	-	-	0	-	-	0	-	-	0	-	-0.625474	1	-
AXL2	YIL140W	752(S)	1	-			1.09317	3	0.230345	-	0	-	0.380609	1	-	-	0	-	0.561114	1	-	-	0	-	0.531193	2	0.125707	-	0	-
AXL2	YIL140W	754(S)	1	-			1.53466	3	0.226733	0.43872	4	0.234713	0.521667	2	0.0933846	-0.828972	2	0.0467431	0.265438	2	0.280741	0.0938901	2	0.16986	-0.0407542	3	0.0685887	-	0	-
AXL2	YIL140W	760(T)	1	TP			0.251687	1	-	-	0	-	-	0	-	-	0	-	-	0	-	-	0	-	-	0	-	-	0	-
AXL2	YIL140W	767(S)	1	-			-	0	-	-	0	-	-0.00139285	1	-	-	0	-	-	0	-	-	0	-	-	0	-	-	0	-
AXL2	YIL140W	768(S)	1	-			-	0	-	0.680793	2	0.0101077	-0.442695	1	-	-	0	-	-	0	-	-0.0947777	1	-	0.510481	2	0.0998515	-	0	-
AXL2	YIL140W	768(S) / 769(S)	2	- / -			-	0	-	-	0	-	-	0	-	-0.0567831	2	0.0875138	-	0	-	-	0	-	-	0	-	-	0	-
AXL2	YIL140W	769(S)	1	-			-0.19405	1	-	-0.0103078	3	0.0874936	-	0	-	0.181206	1	-	0.250156	1	-	-0.581162	2	0.16166	0.207398	2	0.166137	-	0	-
AXL2	YIL140W	805(S)	1	-			0.378855	3	0.294671	0.550608	4	0.387124	-	0	-	-0.143096	3	0.218329	2.58968	2	0.203689	-2.60045	2	0.0195124	0.828238	4	0.312811	0.461327	1	-
AYR1	YIL124W	2(S)	1	-			-	0	-	-	0	-	-	0	-	-	0	-	1.21048	1	-	-0.322335	1	-	-	0	-	-	0	-
AYR1	YIL124W	34(Y) / 37(Y)	2	- / -			0.0772055	1	-	-	0	-	-	0	-	-	0	-	-	0	-	-	0	-	-	0	-	-	0	-
AYR1	YIL124W	6(S)	1	-			-	0	-	-	0	-	-0.439837	1	-	-	0	-	-	0	-	-	0	-	-	0	-	-	0	-
AZF1	YOR113W	128(S)	1	-			-	0	-	-	0	-	-	0	-	-	0	-	-	0	-	-2.26653	1	-	2.22714	1	-	-	0	-
AZF1	YOR113W	155(S)	1	-			-	0	-	-	0	-	-	0	-	-	0	-	-	0	-	-0.85764	1	-	-	0	-	-	0	-
AZF1	YOR113W	227(S)	1	-			-	0	-	0.163565	1	-	-	0	-	-	0	-	-	0	-	-	0	-	-	0	-	-0.172071	1	-
AZF1	YOR113W	303(S)	1	-			-	0	-	-	0	-	-	0	-	-	0	-	-	0	-	-	0	-	-	0	-	-0.198926	1	-
AZF1	YOR113W	321(S)	1	-			-	0	-	-	0	-	-	0	-	-	0	-	-1.42787	1	-	-	0	-	-	0	-	-	0	-
AZF1	YOR113W	325(S)	1	-			1.40343	2	0.192395	-0.0166676	4	0.166038	0.371592	2	0.582388	-	0	-	-	0	-	-	0	-	0.557053	2	0.462104	-	0	-
AZF1	YOR113W	342(T)	1	-			-	0	-	-	0	-	0.189816	1	-	-	0	-	-	0	-	-	0	-	-	0	-	-	0	-
AZF1	YOR113W	451(S)	1	-			0.0824632	1	-	-	0	-	-	0	-	-	0	-	-	0	-	-	0	-	-	0	-	-	0	-
AZF1	YOR113W	521(S)	1	-			-	0	-	-	0	-	-	0	-	-	0	-	-	0	-	-0.129643	1	-	-	0	-	-	0	-
AZF1	YOR113W	553(T) / 554(T) / 564(T)	3	- / - / -			-0.0309733	1	-	-	0	-	-	0	-	-	0	-	-0.00969826	2	0.0383836	0.0218659	1	-	-	0	-	-	0	-
AZF1	YOR113W	61(S)	1	-			-	0	-	-	0	-	-	0	-	-	0	-	-0.88305	1	-	0.32033	1	-	-	0	-	-	0	-
BAG7	YOR134W	352(S)	1	-			-	0	-	2.35968	2	0.258125	-	0	-	-	0	-	-	0	-	-	0	-	3.56568	1	-	-	0	-
BAG7	YOR134W	402(T) / 403(S)	2	- / SP			-	0	-	2.33669	1	-	-	0	-	-	0	-	-	0	-	-	0	-	3.44924	2	0.542637	-	0	-
BAG7	YOR134W	403(S)	1	SP			-	0	-	-	0	-	-	0	-	-	0	-	-	0	-	-	0	-	2.08221	1	-	-	0	-
BAP2	YBR068C	16(S)	1	SP			-	0	-	1.34798	1	-	-	0	-	-	0	-	-	0	-	-	0	-	0.461609	1	-	-0.389188	1	-
BAP2	YBR068C	16(S) / 19(S)	2	SP / -			-	0	-	-0.100261	1	-	-	0	-	-0.135598	1	-	-	0	-	-0.465684	1	-	-	0	-	-	0	-
BAP2	YBR068C	19(S)	1	-			-	0	-	1.20756	1	-	-	0	-	-	0	-	0.0698258	1	-	-	0	-	-0.402969	1	-	0.0770479	1	-
BAP2	YBR068C	21(S)	1	-			0.43084	1	-	-	0	-	-	0	-	0.445321	1	-	-	0	-	0.395966	1	-	-	0	-	0.186747	1	-
BAP2	YBR068C	21(S) / 24(S)	2	- / -			-	0	-	-	0	-	-	0	-	0.53515	1	-	-	0	-	-	0	-	-	0	-	-	0	-
BAP2	YBR068C	24(S)	1	-			-0.131792	3	0.216859	0.414609	4	0.11	0.015651	2	0.042599	-0.0937905	3	0.0894292	0.00747129	2	0.0229398	0.110078	2	0.00679517	-0.0428448	3	0.228825	0.0512817	1	-
BAP2	YBR068C	26(S)	1	-			-	0	-	0.382387	1	-	-	0	-	-	0	-	-	0	-	0.237398	1	-	-0.20374	1	-	0.053991	1	-
BAP2	YBR068C	3(S)	1	-			-	0	-	0.369084	4	1.03986	0.140483	2	0.0793055	-0.164003	1	-	2.05139	1	-	-0.139806	1	-	0.483043	2	0.836375	-	0	-
BAP2	YBR068C	3(S) / 4(S)	2	- / -			-	0	-	-1.10645	2	0.626532	-	0	-	-0.727832	1	-	-	0	-	-	0	-	0.00929868	2	0.0478239	-	0	-
BAP2	YBR068C	3(S) / 9(S)	2	- / -			-	0	-	-0.338436	1	-	0.657403	1	-	-	0	-	-	0	-	-	0	-	-	0	-	-	0	-
BAP2	YBR068C	33(S)	1	-			-	0	-	0.758894	1	-	-	0	-	-	0	-	-	0	-	-	0	-	-	0	-	-	0	-
BAP2	YBR068C	35(S)	1	-			-	0	-	0.198587	1	-	-	0	-	-	0	-	-	0	-	-	0	-	-	0	-	-	0	-
BAP2	YBR068C	36(S)	1	-			-	0	-	0.0327381	2	0.131898	-	0	-	-	0	-	-	0	-	-	0	-	-0.0317564	1	-	-	0	-
BAP2	YBR068C	4(S)	1	-			-0.350236	1	-	-0.841397	4	0.5391	-	0	-	-	0	-	-	0	-	-0.031416	1	-	0.340415	2	0.223667	-	0	-
BAP2	YBR068C	4(S) / 9(S)	2	- / -			-	0	-	-1.67007	2	0.568889	-	0	-	-	0	-	-	0	-	-	0	-	-0.167229	1	-	-	0	-
BAP2	YBR068C	75(T)	1	-			-	0	-	-	0	-	-	0	-	-	0	-	0.100955	1	-	-	0	-	-	0	-	-	0	-
BAP2	YBR068C	76(S)	1	-			-	0	-	0.44984	2	0.0558616	0.398636	1	-	0.223513	3	0.236936	0.219982	2	0.0322419	0.142189	1	-	-	0	-	0.257374	1	-
BAP2	YBR068C	76(S) / 87(S)	2	- / -			-	0	-	-	0	-	-	0	-	0.346302	2	0.00987925	-	0	-	-	0	-	-	0	-	-	0	-
BAP2	YBR068C	84(S)	1	-			-	0	-	-	0	-	-	0	-	-	0	-	-	0	-	-	0	-	-	0	-	-0.0192904	1	-
BAP2	YBR068C	84(S) / 87(S)	2	- / -			-	0	-	-	0	-	-	0	-	0.288095	2	0.248369	-	0	-	-	0	-	-	0	-	-	0	-
BAP2	YBR068C	87(S)	1	-			-	0	-	-	0	-	-	0	-	0.450327	1	-	2.42962	2	0.0140081	-	0	-	-	0	-	-0.324744	1	-
BAP2	YBR068C	9(S)	1	-			0.0669217	2	0.272793	-0.214724	4	0.320358	0.48671	2	0.33241	-0.142212	1	-	0.390009	1	-	0.180135	2	0.171816	0.256234	2	0.0453508	-	0	-
BAP3	YDR046C	64(S)	1	-			-	0	-	1.36368	1	-	-	0	-	-	0	-	-	0	-	-	0	-	0.940482	2	0.454764	-	0	-
BAS1	YKR099W	255(S)	1	-			0.47854	1	-	-	0	-	-0.184665	2	0.293933	-	0	-	1.44916	1	-	-0.0750128	1	-	-	0	-	-	0	-
BAS1	YKR099W	268(S)	1	-			-0.89692	1	-	-	0	-	-	0	-	-	0	-	-0.509371	1	-	0.0668817	1	-	4.31838	1	-	-	0	-
BAS1	YKR099W	317(S)	1	-			-	0	-	0.875296	1	-	-	0	-	-	0	-	-	0	-	-	0	-	-	0	-	-	0	-
BAS1	YKR099W	525(T)	1	TP			0.19548	1	-	-	0	-	-	0	-	-	0	-	-	0	-	-	0	-	-	0	-	-	0	-
BAS1	YKR099W	525(T) / 549(S)	2	TP / -			0.716236	1	-	-	0	-	-	0	-	-	0	-	-	0	-	-	0	-	-	0	-	-	0	-
BAS1	YKR099W	659(S)	1	-			-	0	-	-	0	-	-	0	-	-	0	-	-	0	-	0.487442	1	-	-	0	-	-	0	-
BAS1	YKR099W	662(S) / 665(S)	2	- / -			-	0	-	0.278503	1	-	-	0	-	-	0	-	-	0	-	-	0	-	-	0	-	-	0	-
BAS1	YKR099W	700(S)	1	-			0.331665	1	-	-	0	-	0.00814	1	-	-	0	-	0.729441	1	-	-	0	-	-0.328742	1	-	0.00886354	1	-
BAT1	YHR208W	339(S)	1	SP			-	0	-	-	0	-	-	0	-	-	0	-	0.189606	2	0.04246	-	0	-	-	0	-	-	0	-
BBC1	YJL020C	103(S)	1	SP			0.605599	6	0.375836	0.223997	4	0.0842955	0.390644	2	0.0193703	-0.0927273	3	0.0695969	0.0740831	2	0.201208	0.032046	2	0.0206653	0.508641	5	0.165337	-0.0145789	1	-
BBC1	YJL020C	103(S) / 106(T)	2	SP / -			-	0	-	-	0	-	0.950713	1	-	-	0	-	-	0	-	-	0	-	-	0	-	-	0	-
BBC1	YJL020C	106(T)	1	-			0.77067	2	0.596615	1.21015	4	1.58616	-	0	-	-	0	-	-	0	-	-0.0151083	1	-	0.500483	2	0.016623	-	0	-
BBC1	YJL020C	158(S)	1	SP			0.522203	4	0.31079	0.224671	4	0.0294535	-	0	-	-0.100804	3	0.0624886	-0.104834	2	0.0768604	0.0321141	2	0.01378	0.469156	4	0.138125	0.0337729	1	-
BBC1	YJL020C	166(S)	1	-			0.141094	3	0.399142	-0.471161	2	0.342297	0.837901	1	-	-	0	-	0.688783	2	0.346066	-0.0645434	2	0.364917	-	0	-	-0.0548175	1	-
BBC1	YJL020C	2(S)	1	-			-	0	-	-	0	-	-	0	-	-	0	-	-	0	-	-	0	-	0.724813	1	-	-	0	-
BBC1	YJL020C	304(T)	1	-			-0.394935	2	0.396351	-	0	-	-0.249606	1	-	-	0	-	0.759853	2	0.0871458	0.40923	1	-	-	0	-	-	0	-
BBC1	YJL020C	410(S)	1	-			0.461629	1	-	-	0	-	-	0	-	-	0	-	-	0	-	-	0	-	-	0	-	-	0	-
BBC1	YJL020C	507(T)	1	-			1.63556	1	-	-	0	-	-	0	-	-	0	-	-	0	-	0.109076	1	-	0.646918	1	-	-	0	-
BBC1	YJL020C	513(T)	1	-			1.7865	1	-	-	0	-	-0.268822	1	-	-	0	-	-	0	-	-0.60474	1	-	-	0	-	-	0	-
BBC1	YJL020C	514(T)	1	-			-	0	-	-	0	-	-	0	-	-	0	-	2.61382	1	-	-	0	-	-	0	-	-	0	-
BBC1	YJL020C	565(S)	1	-			0.468889	3	0.581026	-0.560592	2	0.461171	1.7853	1	-	-	0	-	-1.68952	2	0.308409	-0.0691068	2	0.0684238	0.285215	3	0.232158	-0.212712	1	-
BBC1	YJL020C	583(S)	1	-			0.884888	1	-	-	0	-	0.873964	1	-	-	0	-	-	0	-	-	0	-	-	0	-	-	0	-
BBC1	YJL020C	609(S)	1	-			-	0	-	-	0	-	-	0	-	-	0	-	-	0	-	-	0	-	-	0	-	-0.093038	1	-
BBC1	YJL020C	612(T)	1	-			-	0	-	-	0	-	-	0	-	-	0	-	-	0	-	-	0	-	-	0	-	-0.207051	1	-
BBC1	YJL020C	621(S)	1	SP			-	0	-	-0.698028	2	0.431953	-	0	-	-	0	-	-	0	-	-	0	-	-	0	-	-0.0728366	1	-
BBC1	YJL020C	621(S) / 624(T)	2	SP / -			0.663243	1	-	-	0	-	-	0	-	-	0	-	-	0	-	-	0	-	-	0	-	-	0	-
BBC1	YJL020C	631(S)	1	-			0.0421287	3	0.756339	0.232878	4	0.121719	-	0	-	-0.135679	2	0.0219643	-	0	-	-0.351082	1	-	0.838309	3	0.28397	-0.0417933	1	-
BBC1	YJL020C	631(S) / 634(S)	2	- / -			0.573952	3	0.212949	0.0958943	4	0.0447552	0.6056	2	0.034939	-0.118829	3	0.147999	-	0	-	-0.144491	1	-	0.208114	3	0.0646523	-	0	-
BBC1	YJL020C	631(S) / 636(T)	2	- / -			-	0	-	0.108509	1	-	-	0	-	-	0	-	-	0	-	-	0	-	0.269476	2	0.0186412	-	0	-
BBC1	YJL020C	634(S)	1	-			-0.223522	2	0.64648	0.184021	4	0.0472161	0.195302	2	0.0545523	-0.196671	3	0.0789555	0.274957	1	-	0.0356034	2	0.00363113	0.443961	3	0.179946	0.0547933	1	-
BBC1	YJL020C	634(S) / 636(T)	2	- / -			-	0	-	-	0	-	-	0	-	-	0	-	-	0	-	-	0	-	0.13982	1	-	-	0	-
BBC1	YJL020C	636(T)	1	-			-	0	-	0.234707	2	0.120449	-	0	-	-	0	-	-	0	-	-	0	-	0.55717	1	-	-	0	-
BBC1	YJL020C	638(S)	1	-			-	0	-	-	0	-	-	0	-	-	0	-	-	0	-	-	0	-	-	0	-	0.404165	1	-
BBC1	YJL020C	640(S)	1	-			-	0	-	-	0	-	-	0	-	-	0	-	-	0	-	-	0	-	-	0	-	0.172677	1	-
BBC1	YJL020C	647(S)	1	-			0.018178	1	-	0.199865	4	0.048092	0.724278	1	-	-	0	-	-	0	-	-	0	-	0.649533	1	-	-	0	-
BBC1	YJL020C	69(S)	1	-			-	0	-	-	0	-	-0.618864	1	-	-	0	-	-	0	-	-	0	-	-	0	-	-	0	-
BBC1	YJL020C	77(S)	1	-			-	0	-	0.104024	1	-	-	0	-	-	0	-	-	0	-	-	0	-	-	0	-	-	0	-
BBC1	YJL020C	78(S)	1	SP			-	0	-	0.440543	2	0.145823	-	0	-	0.0431655	1	-	-	0	-	-	0	-	0.373521	2	1.17222	-	0	-
BBC1	YJL020C	850(T)	1	-			-	0	-	-0.59685	3	0.743786	0.523587	1	-	-	0	-	1.9975	2	0.251216	0.106043	1	-	-	0	-	-	0	-
BBC1	YJL020C	854(S)	1	-			0.685608	2	0.144536	-0.164072	4	0.0933044	0.228614	1	-	-	0	-	0.793837	1	-	0.255509	2	0.0128516	0.358672	2	0.180987	-	0	-
BBC1	YJL020C	88(T)	1	-			-	0	-	-	0	-	0.596696	1	-	-	0	-	-	0	-	-	0	-	-	0	-	-	0	-
BBC1	YJL020C	893(S)	1	-			-	0	-	0.461286	3	0.703521	-	0	-	-	0	-	-	0	-	-	0	-	-0.110078	2	0.26946	-	0	-
BBC1	YJL020C	893(S) / 894(T)	2	- / -			-	0	-	-	0	-	0.557989	1	-	-	0	-	-	0	-	-	0	-	-	0	-	-	0	-
BBC1	YJL020C	893(S) / 895(T)	2	- / -			1.41105	1	-	-	0	-	-	0	-	-	0	-	-	0	-	-	0	-	-	0	-	-	0	-
BBC1	YJL020C	894(T)	1	-			-	0	-	-	0	-	0.599393	1	-	-	0	-	-	0	-	-	0	-	0.18155	1	-	-0.0290878	1	-
BBC1	YJL020C	894(T) / 895(T)	2	- / -			0.439524	1	-	-	0	-	-	0	-	-	0	-	-1.1413	1	-	-	0	-	-	0	-	-	0	-
BBC1	YJL020C	895(T)	1	-			0.80348	1	-	1.17542	4	0.361543	-	0	-	-0.252106	2	0.354444	-	0	-	-0.61598	1	-	0.479864	2	0.322615	0.103128	1	-
BBC1	YJL020C	974(S)	1	SP			-	0	-	-0.113761	1	-	-	0	-	-	0	-	-	0	-	-	0	-	-	0	-	-	0	-
BBP1	YPL255W	112(S) / 115(S)	2	- / SP			-	0	-	-0.580141	1	-	-	0	-	-	0	-	-	0	-	-	0	-	-	0	-	-	0	-
BBP1	YPL255W	115(S)	1	SP			-	0	-	0.111878	1	-	-	0	-	-	0	-	-	0	-	-	0	-	-	0	-	-	0	-
BBP1	YPL255W	194(S)	1	SP			-0.631752	1	-	-0.310326	4	0.0404095	-	0	-	-	0	-	-0.115358	2	0.022874	-	0	-	0.0392617	2	0.00370394	-	0	-
BBP1	YPL255W	26(T)	1	-			-0.17353	1	-	-	0	-	0.0335637	2	0.316333	-	0	-	0.0302485	1	-	0.0765089	2	0.0888097	-	0	-	-	0	-
BBP1	YPL255W	29(S)	1	SP			-0.110667	5	0.249146	-0.113483	4	0.0903178	-0.267924	1	-	0.00794211	1	-	0.0469489	2	0.0728558	0.0496049	2	0.0269473	-0.0932815	5	0.173321	-0.167541	1	-
BBP1	YPL255W	31(S)	1	-			-	0	-	-	0	-	-	0	-	-	0	-	-	0	-	-0.728758	1	-	-0.514197	1	-	-	0	-
BBP1	YPL255W	333(S)	1	-			-	0	-	0.020991	1	-	-	0	-	-	0	-	-	0	-	-	0	-	0.282174	2	0.23636	-	0	-
BBP1	YPL255W	375(S)	1	-			-	0	-	-	0	-	-	0	-	-	0	-	-	0	-	-	0	-	-	0	-	-0.383007	1	-
BBP1	YPL255W	378(S)	1	-			-	0	-	-	0	-	-	0	-	-	0	-	-	0	-	-	0	-	-	0	-	-0.245812	1	-
BBP1	YPL255W	51(T)	1	-			-	0	-	-	0	-	-	0	-	-	0	-	-	0	-	-	0	-	-	0	-	-0.164934	1	-
BBP1	YPL255W	51(T) / 54(S)	2	- / -			-0.497857	2	0.177782	-	0	-	-	0	-	-0.000162392	1	-	-	0	-	0.160769	1	-	-	0	-	-	0	-
BBP1	YPL255W	54(S)	1	-			-0.282226	2	0.0620651	-0.29191	3	0.0747154	-0.33566	1	-	-	0	-	-0.173855	2	0.0880008	-0.0642896	1	-	-0.185038	1	-	-0.164934	1	-
BBP1	YPL255W	61(S)	1	-			-	0	-	-	0	-	-	0	-	-	0	-	-	0	-	-	0	-	-	0	-	0.273512	1	-
BBP1	YPL255W	7(T)	1	-			-0.014086	3	0.14666	-	0	-	-	0	-	0.318099	1	-	-0.0657593	1	-	-0.126725	2	0.367545	-0.151831	2	0.101653	0.0993918	1	-
BBP1	YPL255W	73(S)	1	-			-	0	-	0.88509	1	-	-	0	-	-	0	-	-	0	-	-	0	-	-	0	-	-0.0782311	1	-
BCD1	YHR040W	215(S)	1	-			0.996288	1	-	-	0	-	-	0	-	-	0	-	-	0	-	-	0	-	-	0	-	-	0	-
BCD1	YHR040W	216(S)	1	-			0.560049	1	-	-	0	-	1.25844	1	-	-	0	-	-0.945432	1	-	-0.56847	1	-	-	0	-	-	0	-
BCD1	YHR040W	312(T)	1	-			-	0	-	-	0	-	0.239348	2	0.309405	-	0	-	-1.61787	1	-	-	0	-	-	0	-	-	0	-
BCD1	YHR040W	330(S)	1	-			0.90875	5	0.225225	0.425537	3	0.32991	0.878755	2	0.31903	-	0	-	-0.00744695	1	-	0.113295	1	-	-0.15122	1	-	0.14038	1	-
BCH1	YMR237W	413(S)	1	-			-	0	-	-	0	-	0.0680031	2	0.0711468	-	0	-	-	0	-	-	0	-	-	0	-	-	0	-
BCK1	YJL095W	1058(S)	1	SP			-0.0802293	2	0.935458	0.481002	2	0.0762949	0.0364414	2	0.146356	-	0	-	0.406301	2	0.0263886	-0.0593739	2	0.18074	-0.435075	2	0.297091	0.389743	1	-
BCK1	YJL095W	1058(S) / 1060(T)	2	SP / -			-	0	-	-	0	-	-	0	-	-0.0573192	1	-	0.0482976	1	-	-0.170073	1	-	-	0	-	-	0	-
BCK1	YJL095W	1058(S) / 1061(S)	2	SP / SP			0.206129	3	0.0367092	-0.0222916	4	0.0448316	0.349859	1	-	-0.0144764	3	0.0133537	0.0434071	2	0.0270375	-0.00988863	2	0.0574183	0.104492	2	0.0570348	-	0	-
BCK1	YJL095W	1060(T)	1	-			-	0	-	-0.849886	1	-	-	0	-	-	0	-	-	0	-	0.357542	1	-	-	0	-	-	0	-
BCK1	YJL095W	1061(S)	1	SP			-	0	-	-0.760383	2	0.0355017	-	0	-	-	0	-	-	0	-	0.773032	1	-	-0.735181	2	0.171884	0.0962796	1	-
BCK1	YJL095W	1064(S)	1	-			-0.122697	1	-	0.311782	4	0.0861165	-0.322659	1	-	0.181279	1	-	0.221011	2	0.147128	-0.27018	2	0.145899	-0.222917	2	0.0905022	-	0	-
BCK1	YJL095W	1070(S)	1	SP			0.169943	1	-	-0.266765	4	0.250015	-	0	-	-	0	-	0.0349067	2	0.0603559	1.27918	1	-	0.633403	2	0.178375	-	0	-
BCK1	YJL095W	1083(T)	1	TP			0.633304	1	-	-	0	-	-	0	-	-	0	-	-	0	-	-	0	-	-	0	-	-	0	-
BCK1	YJL095W	1128(S)	1	-			0.236149	1	-	-	0	-	-	0	-	-	0	-	-	0	-	-	0	-	-	0	-	-	0	-
BCK1	YJL095W	1153(T)	1	-			-	0	-	-	0	-	-	0	-	-	0	-	-	0	-	1.4802	1	-	-	0	-	-	0	-
BCK1	YJL095W	1159(S)	1	-			-	0	-	-	0	-	-	0	-	-	0	-	1.46748	1	-	-	0	-	-	0	-	-	0	-
BCK1	YJL095W	121(S) / 122(S)	2	- / -			-	0	-	-	0	-	-0.4445	1	-	-	0	-	-1.23067	1	-	-	0	-	-	0	-	-	0	-
BCK1	YJL095W	122(S)	1	-			0.0674445	1	-	-	0	-	-0.608885	2	0.13578	-	0	-	-	0	-	-	0	-	-0.125818	1	-	-	0	-
BCK1	YJL095W	126(S)	1	-			-	0	-	-1.50833	1	-	-	0	-	-	0	-	-	0	-	-	0	-	-	0	-	-	0	-
BCK1	YJL095W	1338(T)	1	-			1.74352	1	-	-	0	-	-	0	-	-	0	-	-	0	-	-	0	-	-	0	-	-	0	-
BCK1	YJL095W	1472(S)	1	-			-0.199026	2	0.132321	-1.24655	4	0.0815723	-	0	-	-	0	-	-	0	-	-	0	-	-0.639371	3	0.266932	-	0	-
BCK1	YJL095W	17(S)	1	-			-	0	-	-	0	-	-	0	-	-	0	-	-	0	-	-	0	-	-0.308409	1	-	-	0	-
BCK1	YJL095W	19(S)	1	-			1.88575	3	0.384918	-	0	-	-	0	-	-	0	-	-	0	-	-	0	-	-0.00206157	1	-	0.0188817	1	-
BCK1	YJL095W	22(S)	1	-			-	0	-	-	0	-	-	0	-	-	0	-	-	0	-	-	0	-	-	0	-	0.0188817	1	-
BCK1	YJL095W	250(S)	1	-			-	0	-	0.059034	3	0.0898933	-	0	-	-	0	-	-	0	-	-	0	-	-0.408115	2	0.00587262	0.279999	1	-
BCK1	YJL095W	261(S)	1	-			-	0	-	-0.620245	2	0.371693	0.0494686	1	-	-	0	-	0.91926	1	-	-	0	-	-	0	-	-	0	-
BCK1	YJL095W	266(S)	1	SP			1.3614	2	1.09617	0.280958	4	0.162816	-0.125715	1	-	-	0	-	0.621293	2	0.0975059	0.187074	1	-	0.452062	2	0.216617	-1.08615	1	-
BCK1	YJL095W	32(S) / 35(S)	2	- / -			-	0	-	-1.39828	1	-	-	0	-	-	0	-	-	0	-	-	0	-	-1.39796	1	-	-	0	-
BCK1	YJL095W	331(S)	1	-			-	0	-	-	0	-	-	0	-	-	0	-	-	0	-	-	0	-	-	0	-	0.118671	1	-
BCK1	YJL095W	344(S)	1	SP			-	0	-	-	0	-	-	0	-	1.34962	1	-	-	0	-	-	0	-	-	0	-	-0.147018	1	-
BCK1	YJL095W	344(S) / 348(S)	2	SP / SP			1.00602	1	-	-	0	-	-	0	-	-	0	-	1.00815	1	-	-	0	-	-	0	-	-	0	-
BCK1	YJL095W	348(S)	1	SP			-	0	-	-	0	-	-	0	-	-	0	-	-	0	-	-	0	-	-	0	-	0.210109	1	-
BCK1	YJL095W	35(S)	1	-			1.41038	2	0.493114	-	0	-	0.414622	2	0.395221	-	0	-	0.269655	1	-	0.275707	1	-	-1.54392	1	-	-	0	-
BCK1	YJL095W	391(S)	1	-			-	0	-	-	0	-	-0.355479	1	-	-	0	-	-	0	-	-	0	-	-	0	-	-	0	-
BCK1	YJL095W	393(S)	1	-			-	0	-	-	0	-	-	0	-	-	0	-	-	0	-	-0.564814	1	-	-	0	-	-	0	-
BCK1	YJL095W	394(S)	1	-			1.13539	1	-	-	0	-	-	0	-	-	0	-	1.69651	1	-	-	0	-	-	0	-	-	0	-
BCK1	YJL095W	407(T)	1	-			0.969124	1	-	-	0	-	-	0	-	-	0	-	-	0	-	-	0	-	-	0	-	-	0	-
BCK1	YJL095W	407(T) / 410(S)	2	- / -			-	0	-	-	0	-	-	0	-	-	0	-	-	0	-	0.86923	1	-	-	0	-	-	0	-
BCK1	YJL095W	407(T) / 411(S)	2	- / SP			1.30573	2	1.69086	-	0	-	-0.0477082	1	-	-	0	-	2.39917	1	-	0.733791	1	-	-	0	-	-	0	-
BCK1	YJL095W	411(S)	1	SP			0.681166	4	0.870029	0.785394	3	0.32654	0.0913552	2	0.157483	-	0	-	0.69332	2	0.0465937	-0.206937	2	0.0506423	0.147278	3	0.217005	-0.845049	1	-
BCK1	YJL095W	435(S)	1	-			-0.194029	1	-	-1.65138	1	-	-	0	-	-0.200337	2	0.430809	-2.04685	2	0.498379	0.249594	1	-	-	0	-	-	0	-
BCK1	YJL095W	435(S) / 441(S)	2	- / SP			2.80685	1	-	-	0	-	-	0	-	-	0	-	-	0	-	-	0	-	-	0	-	-	0	-
BCK1	YJL095W	455(S)	1	-			-	0	-	-	0	-	-	0	-	-	0	-	1.41629	1	-	-	0	-	-	0	-	-	0	-
BCK1	YJL095W	491(S)	1	-			0.0211662	2	0.0761312	0.490268	4	0.101604	-0.053769	1	-	0.220516	1	-	0.776937	2	0.0158983	-0.314629	2	0.186301	0.0634238	1	-	-	0	-
BCK1	YJL095W	496(S)	1	-			-	0	-	-0.089274	3	0.431396	-	0	-	-	0	-	-0.461767	1	-	-	0	-	-0.378531	1	-	-	0	-
BCK1	YJL095W	50(S)	1	-			0.784691	1	-	-	0	-	-	0	-	-	0	-	-	0	-	-	0	-	-	0	-	-	0	-
BCK1	YJL095W	500(T)	1	TP			2.22667	1	-	-	0	-	-	0	-	-	0	-	-	0	-	-0.386671	1	-	-0.656279	1	-	-	0	-
BCK1	YJL095W	509(S)	1	-			-	0	-	-0.0656643	3	0.109582	-	0	-	-	0	-	-	0	-	-	0	-	-	0	-	-	0	-
BCK1	YJL095W	651(T)	1	-			-	0	-	-	0	-	-0.250339	1	-	-	0	-	6.40682	1	-	-5.47354	1	-	-	0	-	-	0	-
BCK1	YJL095W	652(S)	1	-			-	0	-	-	0	-	-0.253465	2	0.0972642	0.0696903	2	0.161664	4.8527	2	1.05359	-3.78862	2	1.4672	2.55246	1	-	-	0	-
BCK1	YJL095W	707(T)	1	TP			-	0	-	-	0	-	0.298423	1	-	-	0	-	-	0	-	-	0	-	-	0	-	-	0	-
BCK1	YJL095W	734(S)	1	-			-0.492185	1	-	1.07522	4	0.286384	-0.0723035	2	0.496177	-	0	-	-0.552459	1	-	-	0	-	-0.872419	2	0.210377	-	0	-
BCK1	YJL095W	747(S)	1	SP			-	0	-	-0.413063	3	0.0711784	-	0	-	0.101516	1	-	-	0	-	-	0	-	0.0769918	2	0.266167	-	0	-
BCK1	YJL095W	759(S)	1	-			-0.0174726	1	-	0.607995	2	0.173362	-0.213355	2	0.463864	-	0	-	1.88734	1	-	-1.30676	1	-	-0.825897	1	-	-	0	-
BCK1	YJL095W	765(T)	1	TP			2.16787	2	0.513868	2.53745	3	0.698825	0.53886	1	-	-	0	-	2.70029	1	-	-1.21125	2	0.0492232	-	0	-	-	0	-
BCK1	YJL095W	768(T)	1	-			-	0	-	-	0	-	-	0	-	-	0	-	2.9862	1	-	-	0	-	-	0	-	-	0	-
BCK1	YJL095W	815(T)	1	-			-	0	-	-	0	-	-	0	-	-	0	-	0.41762	1	-	-	0	-	-	0	-	-	0	-
BCK1	YJL095W	816(S)	1	SP			-	0	-	-	0	-	-	0	-	-	0	-	-	0	-	-	0	-	-	0	-	-0.52691	1	-
BCK1	YJL095W	900(S) / 904(S)	2	- / SP			-	0	-	-	0	-	-	0	-	-2.25356	1	-	-	0	-	-	0	-	-	0	-	-	0	-
BCK1	YJL095W	904(S)	1	SP			2.37735	2	0.666736	1.69482	3	0.484906	-	0	-	-	0	-	1.44312	2	0.0653658	-0.26005	1	-	-0.764636	1	-	-	0	-
BCK1	YJL095W	906(S)	1	-			-	0	-	-0.755438	1	-	-	0	-	-	0	-	-	0	-	-	0	-	-	0	-	-	0	-
BCK1	YJL095W	916(S)	1	-			-	0	-	-	0	-	0.298844	1	-	-	0	-	-1.8203	1	-	-	0	-	-	0	-	-	0	-
BCK1	YJL095W	929(S)	1	SP			-	0	-	-	0	-	-	0	-	-	0	-	-	0	-	0.545216	1	-	-	0	-	-	0	-
BCK1	YJL095W	988(T)	1	-			-	0	-	0.575914	1	-	-	0	-	-	0	-	-	0	-	-	0	-	-	0	-	-	0	-
BCK2	YER167W	12(S)	1	-			0.62873	1	-	-	0	-	-	0	-	-	0	-	-	0	-	-	0	-	-	0	-	-	0	-
BCK2	YER167W	168(S) / 173(S)	2	- / -			1.73633	1	-	-	0	-	-	0	-	-	0	-	-	0	-	-	0	-	-	0	-	-	0	-
BCK2	YER167W	170(T)	1	TP			-	0	-	2.29356	4	0.696512	1.55931	2	0.184156	-1.99968	1	-	1.9352	2	0.131638	-0.0620594	2	0.00771136	-	0	-	-	0	-
BCK2	YER167W	170(T) / 173(S)	2	TP / -			-	0	-	3.08167	1	-	0.895932	2	0.173524	-2.03802	3	0.185798	2.93428	1	-	-0.329975	1	-	-	0	-	-	0	-
BCK2	YER167W	173(S)	1	-			1.35618	1	-	-	0	-	0.127005	1	-	-	0	-	1.66626	2	0.423349	0.0431422	2	0.0705372	-	0	-	-	0	-
BCK2	YER167W	173(S) / 175(S)	2	- / -			-	0	-	-	0	-	1.10774	1	-	-	0	-	-	0	-	-	0	-	-	0	-	-	0	-
BCK2	YER167W	180(S)	1	-			-	0	-	-	0	-	-	0	-	-	0	-	0.229917	1	-	-	0	-	-	0	-	-	0	-
BCK2	YER167W	181(S)	1	-			-	0	-	-	0	-	-	0	-	-	0	-	0.197869	1	-	-0.331385	1	-	-	0	-	-	0	-
BCK2	YER167W	187(S)	1	-			1.42134	4	1.24044	-0.216829	4	0.068419	0.650912	2	0.00803066	-0.325997	3	0.161865	0.0925434	2	0.00349851	-0.284469	2	0.0366299	-0.28858	2	0.00888779	0.0750337	1	-
BCK2	YER167W	190(S)	1	-			2.57433	1	-	-	0	-	0.522622	1	-	-	0	-	-	0	-	-	0	-	-	0	-	-	0	-
BCK2	YER167W	256(T)	1	-			-	0	-	-	0	-	-	0	-	-	0	-	2.71753	1	-	-	0	-	-	0	-	-	0	-
BCK2	YER167W	258(S)	1	-			-	0	-	-	0	-	0.781235	1	-	-1.23735	1	-	2.54127	2	0.432305	-1.13673	2	0.108129	-	0	-	-	0	-
BCK2	YER167W	259(T)	1	TP			2.15868	1	-	-	0	-	-	0	-	-	0	-	-	0	-	-	0	-	-	0	-	-	0	-
BCK2	YER167W	264(S)	1	-			-	0	-	-	0	-	-	0	-	-	0	-	3.08611	1	-	-	0	-	-	0	-	-	0	-
BCK2	YER167W	284(S)	1	-			-	0	-	-1.25762	1	-	-	0	-	-	0	-	-	0	-	-	0	-	-	0	-	-	0	-
BCK2	YER167W	285(S)	1	-			-	0	-	-	0	-	-	0	-	-	0	-	-	0	-	-	0	-	-0.0423361	2	0.340634	-	0	-
BCK2	YER167W	290(S)	1	-			-	0	-	-	0	-	0.640306	2	0.442692	-	0	-	-	0	-	-	0	-	-	0	-	-	0	-
BCK2	YER167W	293(S) / 301(S)	2	- / -			-	0	-	-	0	-	-	0	-	-	0	-	-	0	-	-0.633675	1	-	-	0	-	-	0	-
BCK2	YER167W	298(S) / 301(S)	2	- / -			1.38086	1	-	0.512966	1	-	0.707617	1	-	-0.499629	1	-	0.644107	2	0.337721	-	0	-	0.996762	1	-	-	0	-
BCK2	YER167W	299(T)	1	-			0.035819	1	-	-	0	-	-0.309089	1	-	-	0	-	0.643937	2	0.527881	-	0	-	-	0	-	-	0	-
BCK2	YER167W	301(S)	1	-			1.62334	1	-	-	0	-	0.240445	1	-	-	0	-	-	0	-	-	0	-	-	0	-	-	0	-
BCK2	YER167W	314(S)	1	-			0.448401	1	-	-	0	-	-	0	-	-	0	-	-	0	-	-	0	-	-	0	-	-	0	-
BCK2	YER167W	315(S)	1	-			-	0	-	-	0	-	0.321484	1	-	-	0	-	-	0	-	-	0	-	-	0	-	-	0	-
BCK2	YER167W	317(S)	1	-			-	0	-	-	0	-	0.356134	1	-	-	0	-	-	0	-	-	0	-	-	0	-	-	0	-
BCK2	YER167W	317(S) / 320(S)	2	- / -			0.681947	1	-	-0.0741528	4	0.120357	0.156049	1	-	-0.060029	2	0.0752927	0.13737	1	-	-	0	-	-0.125192	1	-	-	0	-
BCK2	YER167W	320(S)	1	-			-0.223929	1	-	-	0	-	-	0	-	-	0	-	-	0	-	-	0	-	-	0	-	-	0	-
BCK2	YER167W	334(S)	1	SP			0.562841	1	-	-	0	-	-	0	-	-	0	-	-	0	-	-	0	-	-	0	-	-	0	-
BCK2	YER167W	340(S)	1	-			-	0	-	-	0	-	-	0	-	-	0	-	-	0	-	-	0	-	-	0	-	0.0420462	1	-
BCK2	YER167W	373(T)	1	-			-	0	-	-	0	-	-	0	-	-	0	-	-	0	-	-	0	-	-	0	-	-0.0811075	1	-
BCK2	YER167W	376(S)	1	-			-	0	-	-	0	-	0.658858	1	-	-	0	-	-	0	-	-	0	-	-	0	-	-0.242046	1	-
BCK2	YER167W	377(T)	1	-			-	0	-	-	0	-	-	0	-	-	0	-	-	0	-	-	0	-	-	0	-	-0.242046	1	-
BCK2	YER167W	382(S)	1	SP			0.889991	1	-	-	0	-	-	0	-	-	0	-	-	0	-	-	0	-	-	0	-	-	0	-
BCK2	YER167W	406(S)	1	-			-	0	-	0.0246558	1	-	-	0	-	-	0	-	-1.16397	1	-	-	0	-	-	0	-	-	0	-
BCK2	YER167W	406(S) / 409(S)	2	- / -			-	0	-	-	0	-	-1.45741	1	-	-	0	-	-	0	-	-	0	-	-	0	-	-	0	-
BCK2	YER167W	406(S) / 411(S)	2	- / -			1.30126	1	-	-	0	-	-	0	-	-	0	-	-	0	-	-	0	-	-	0	-	-	0	-
BCK2	YER167W	446(S)	1	-			-0.00343159	2	0.783986	-	0	-	0.509863	1	-	-	0	-	-	0	-	-	0	-	-	0	-	-	0	-
BCK2	YER167W	449(S)	1	-			0.728832	1	-	-	0	-	0.836011	1	-	-	0	-	0.839181	1	-	-0.153745	1	-	-0.0593966	1	-	-	0	-
BCK2	YER167W	459(T)	1	-			-	0	-	-	0	-	0.58313	1	-	-	0	-	-	0	-	-	0	-	-	0	-	-	0	-
BCK2	YER167W	460(T)	1	TP			0.576485	1	-	-	0	-	0.897673	1	-	-	0	-	-	0	-	-	0	-	-	0	-	-	0	-
BCK2	YER167W	488(S)	1	-			-	0	-	-	0	-	-	0	-	-	0	-	-	0	-	0.959722	1	-	0.984524	3	0.607087	-	0	-
BCK2	YER167W	571(S)	1	-			-	0	-	-	0	-	1.02663	1	-	-	0	-	-	0	-	0.306005	1	-	-	0	-	-	0	-
BCK2	YER167W	66(S) / 67(S)	2	- / SP			-	0	-	-	0	-	-	0	-	-	0	-	-	0	-	-	0	-	1.38224	1	-	-	0	-
BCK2	YER167W	67(S)	1	SP			-	0	-	-	0	-	0.228535	2	0.0706797	-	0	-	-0.737692	2	0.024147	-0.0283193	1	-	-	0	-	-	0	-
BCK2	YER167W	684(S)	1	-			-	0	-	-	0	-	-	0	-	-	0	-	1.77591	1	-	-	0	-	-	0	-	-	0	-
BCK2	YER167W	713(S)	1	-			0.98088	2	0.427373	-	0	-	-	0	-	-	0	-	-0.500041	1	-	-	0	-	-	0	-	-	0	-
BCK2	YER167W	718(T)	1	TP			1.63754	1	-	1.765	3	0.517246	1.41904	2	0.050714	-	0	-	1.29495	1	-	0.373434	2	0.43664	-0.684608	1	-	-	0	-
BCK2	YER167W	757(S)	1	-			0.306619	2	0.0464976	0.232973	2	0.109437	0.613659	2	0.157206	0.0604312	1	-	-0.419155	1	-	-	0	-	0.345829	1	-	-	0	-
BCK2	YER167W	757(S) / 761(S)	2	- / -			1.21473	3	0.201778	0.805822	3	0.231057	0.89067	2	0.111059	-0.521756	3	0.109944	0.509439	2	0.0192889	-0.21726	1	-	0.600546	3	0.41749	-	0	-
BCK2	YER167W	761(S)	1	-			0.613099	1	-	0.314778	3	0.21551	0.413652	2	0.0544369	-0.312654	2	0.0098943	1.01478	2	0.0461767	-0.684044	2	0.217825	0.208242	3	0.287086	-	0	-
BCK2	YER167W	763(S)	1	-			2.00387	1	-	-	0	-	-	0	-	-	0	-	-	0	-	-	0	-	-	0	-	-	0	-
BCK2	YER167W	91(S)	1	-			-	0	-	-	0	-	1.12069	1	-	-	0	-	-	0	-	-	0	-	-	0	-	-	0	-
BCP1	YDR361C	205(T)	1	-			-0.176884	3	0.193567	-0.29312	4	0.144849	-0.00500205	2	0.154925	-0.0191749	2	0.296489	0.0979112	2	0.0275753	-0.0100983	2	0.144714	0.16104	1	-	-0.0260411	1	-
BCP1	YDR361C	205(T) / 209(T)	2	- / -			-	0	-	-	0	-	-	0	-	-	0	-	0.53801	1	-	-	0	-	-	0	-	-	0	-
BCP1	YDR361C	209(T)	1	-			0.162022	1	-	0.193052	1	-	-0.134061	2	0.00152773	-	0	-	0.166805	2	0.00791908	0.118337	1	-	-	0	-	0.268028	1	-
BCP1	YDR361C	211(S)	1	-			0.267293	2	0.291025	-	0	-	-0.0753008	2	0.169861	-	0	-	-0.102857	2	0.338262	-0.0264116	1	-	-	0	-	-	0	-
BCY1	YIL033C	129(T)	1	-			-	0	-	-	0	-	-	0	-	-	0	-	-	0	-	-	0	-	-	0	-	-0.0323747	1	-
BCY1	YIL033C	129(T) / 131(T)	2	- / TP			-	0	-	-	0	-	-	0	-	-	0	-	-	0	-	-	0	-	1.74284	1	-	-	0	-
BCY1	YIL033C	131(T)	1	TP			0.781752	1	-	0.727418	2	0.221115	-	0	-	-	0	-	-0.100999	1	-	-	0	-	0.884756	2	0.326268	0.126908	1	-
BCY1	YIL033C	145(S)	1	-			0.777427	2	0.142468	0.15906	1	-	-	0	-	-	0	-	-	0	-	-	0	-	0.682039	1	-	-0.0419622	1	-
BCY1	YIL033C	168(S)	1	-			-	0	-	1.75177	1	-	-	0	-	-	0	-	-	0	-	-	0	-	-	0	-	-	0	-
BCY1	YIL033C	204(S) / 210(T)	2	- / -			-	0	-	0.166864	1	-	-	0	-	-	0	-	-	0	-	-	0	-	0.25954	1	-	-	0	-
BCY1	YIL033C	68(S)	1	-			-	0	-	-	0	-	-	0	-	-	0	-	-	0	-	-	0	-	-	0	-	0.190539	1	-
BCY1	YIL033C	70(S)	1	-			-	0	-	-	0	-	-	0	-	-	0	-	-	0	-	-	0	-	-	0	-	0.154084	1	-
BCY1	YIL033C	83(S)	1	-			0.374085	3	0.51212	-0.102018	2	0.136684	-	0	-	-	0	-	-1.35816	2	1.37059	-0.390205	1	-	0.742307	3	0.469781	-0.208238	1	-
BCY1	YIL033C	83(S) / 84(S)	2	- / -			1.30224	1	-	-	0	-	1.24124	1	-	-	0	-	-1.22681	1	-	-2.59334	1	-	2.25526	1	-	-	0	-
BCY1	YIL033C	84(S)	1	-			1.25074	1	-	-	0	-	-	0	-	-	0	-	-	0	-	-	0	-	-	0	-	-0.530968	1	-
BCY1	YIL033C	89(S)	1	SP			1.03573	3	0.200388	0.120012	4	0.139669	0.759387	2	0.25459	-0.437386	2	0.109528	-0.251267	2	0.00614685	0.26845	2	0.0371024	0.385001	3	0.0900865	-	0	-
BCY1	YIL033C	98(S)	1	-			1.362	1	-	-	0	-	-	0	-	-	0	-	-	0	-	-	0	-	-	0	-	-	0	-
BDF1	YLR399C	2(T)	1	-			-	0	-	-	0	-	0.324365	1	-	-	0	-	-0.128127	1	-	-	0	-	-	0	-	-	0	-
BDF1	YLR399C	270(S)	1	-			0.17058	1	-	-0.681852	4	0.953365	0.866761	1	-	1.24637	1	-	-	0	-	-0.500265	1	-	-1.35686	2	2.83385	-0.0876133	1	-
BDF1	YLR399C	429(S)	1	-			0.0291899	1	-	-	0	-	-	0	-	-	0	-	0.426345	2	0.710575	-	0	-	-	0	-	0.0531735	1	-
BDF1	YLR399C	429(S) / 433(S)	2	- / -			-	0	-	-	0	-	-0.569613	1	-	-	0	-	-	0	-	-	0	-	-	0	-	-	0	-
BDF1	YLR399C	5(T)	1	TP			-	0	-	-	0	-	0.454098	2	0.3545	-0.0722245	1	-	-0.0553444	2	0.100969	0.012543	2	0.113921	-	0	-	-	0	-
BDF1	YLR399C	612(S)	1	-			-	0	-	-	0	-	-	0	-	-	0	-	-	0	-	-	0	-	-	0	-	-0.12299	1	-
BDF1	YLR399C	613(S)	1	-			-	0	-	-	0	-	-	0	-	-	0	-	-0.191979	2	0.430379	-	0	-	-0.563917	1	-	-0.0258096	1	-
BDF1	YLR399C	613(S) / 615(S)	2	- / SP			-	0	-	-	0	-	-	0	-	-0.393364	1	-	-	0	-	-	0	-	-	0	-	-	0	-
BDF1	YLR399C	615(S)	1	SP			-0.0692018	2	0.418392	0.0402166	4	0.303689	-	0	-	-	0	-	1.09948	1	-	-	0	-	-0.0722724	1	-	0.440398	1	-
BDF1	YLR399C	630(S)	1	-			-	0	-	-	0	-	-	0	-	-	0	-	-	0	-	-0.0175555	1	-	0.372199	1	-	-	0	-
BDF1	YLR399C	92(S)	1	-			-	0	-	-	0	-	-	0	-	-	0	-	-0.0624877	1	-	-	0	-	-	0	-	-	0	-
BDF2	YDL070W	264(S)	1	SP			0.761534	3	0.67188	3.06189	1	-	-	0	-	-	0	-	0.202466	1	-	-	0	-	-	0	-	-	0	-
BDF2	YDL070W	273(S)	1	-			-0.358972	1	-	-	0	-	-	0	-	-	0	-	-0.917295	1	-	-	0	-	-	0	-	-0.299603	1	-
BDF2	YDL070W	373(S)	1	-			1.50376	1	-	-	0	-	-	0	-	-	0	-	-	0	-	-	0	-	-	0	-	-	0	-
BDF2	YDL070W	50(S)	1	-			-	0	-	-	0	-	-0.367614	1	-	-	0	-	-	0	-	0.0217471	1	-	-	0	-	-	0	-
BDF2	YDL070W	532(S)	1	-			-	0	-	-	0	-	-	0	-	-	0	-	-	0	-	0.0890358	1	-	-	0	-	-	0	-
BDF2	YDL070W	54(S) / 57(S)	2	- / -			-	0	-	-	0	-	-	0	-	-0.73589	1	-	-	0	-	-	0	-	-	0	-	-	0	-
BDF2	YDL070W	593(S)	1	-			0.0415458	2	0.735627	-1.10706	3	0.136372	0.199664	2	0.261007	-	0	-	-0.709438	2	0.0856138	0.0453945	2	0.0194622	-0.683495	1	-	0.475204	1	-
BDH1	YAL060W	176(S) / 178(T)	2	- / -			-0.444131	1	-	-	0	-	-	0	-	-	0	-	-	0	-	-	0	-	-	0	-	-	0	-
BDP1	YNL039W	164(S) / 167(S)	2	- / -			-	0	-	-	0	-	-	0	-	-	0	-	-	0	-	-	0	-	0.126226	1	-	-	0	-
BDP1	YNL039W	178(S)	1	-			0.140671	6	0.258522	-0.0598849	4	0.0862462	0.185031	2	0.0639688	-0.0822918	1	-	-0.741877	2	0.818115	-1.12157	2	1.47011	0.0475309	5	0.442212	-0.286925	1	-
BDP1	YNL039W	33(T)	1	TP			-	0	-	0.0617375	1	-	-	0	-	-	0	-	-	0	-	-	0	-	-	0	-	-	0	-
BDP1	YNL039W	49(S)	1	-			-1.26765	2	1.83428	-0.100151	4	0.0558327	0.171255	1	-	-0.108344	3	0.086689	-0.172535	2	0.616197	-0.391466	2	0.786324	-0.686001	3	0.840759	0.0484182	1	-
BDP1	YNL039W	73(S)	1	-			-0.500899	2	0.172571	-0.498067	1	-	-0.219885	2	0.114767	-	0	-	0.103702	2	0.104959	-0.19369	1	-	-0.0916841	1	-	-	0	-
BEM1	YBR200W	137(S)	1	-			-	0	-	2.3438	1	-	-	0	-	-	0	-	-	0	-	-	0	-	-	0	-	-	0	-
BEM1	YBR200W	20(T)	1	-			-0.588887	1	-	-	0	-	-	0	-	-	0	-	-0.486542	1	-	0.861674	1	-	-	0	-	-	0	-
BEM1	YBR200W	21(S)	1	-			0.19739	4	0.526142	-1.26583	4	0.303425	-0.00711129	2	0.212633	-0.117836	1	-	-0.338356	2	0.0257919	0.663768	2	0.154798	0.015466	4	0.296506	-0.774851	1	-
BEM1	YBR200W	21(S) / 25(S)	2	- / -			3.84977	1	-	-	0	-	-	0	-	-	0	-	-	0	-	0.823714	2	0.124617	-	0	-	-	0	-
BEM1	YBR200W	21(S) / 26(T)	2	- / TP			2.63847	1	-	-	0	-	-	0	-	-	0	-	-	0	-	-	0	-	-	0	-	-	0	-
BEM1	YBR200W	252(S)	1	-			-	0	-	-	0	-	0.0132702	1	-	-	0	-	-	0	-	-0.86665	1	-	-	0	-	-	0	-
BEM1	YBR200W	255(S)	1	-			-	0	-	1.49602	1	-	0.0908256	2	0.125532	-0.410346	2	0.170997	1.20586	2	0.377119	-0.939913	2	0.250738	-	0	-	-	0	-
BEM1	YBR200W	255(S) / 258(S)	2	- / -			0.0368827	1	-	-	0	-	0.106144	2	0.118853	-0.106184	1	-	2.44804	1	-	-0.848436	1	-	-	0	-	-	0	-
BEM1	YBR200W	258(S)	1	-			-0.682101	1	-	-	0	-	-0.0314056	2	0.0242636	-	0	-	1.68815	2	0.12043	-0.190784	1	-	-	0	-	-	0	-
BEM1	YBR200W	26(T)	1	TP			-	0	-	1.78316	1	-	0.946836	2	0.368462	-	0	-	2.60849	1	-	-0.213338	2	0.0576737	-	0	-	-	0	-
BEM1	YBR200W	26(T) / 33(S)	2	TP / -			2.09622	1	-	-	0	-	-	0	-	-	0	-	-	0	-	-	0	-	-	0	-	-	0	-
BEM1	YBR200W	28(S)	1	-			2.55056	1	-	-	0	-	0.260084	2	0.469799	-	0	-	-	0	-	-	0	-	-	0	-	-	0	-
BEM1	YBR200W	33(S)	1	-			1.51488	2	0.72914	0.513766	4	0.252563	-	0	-	-	0	-	1.69136	1	-	-0.112017	2	0.142923	0.47346	2	1.43088	-	0	-
BEM1	YBR200W	445(T)	1	-			-	0	-	-	0	-	-	0	-	-	0	-	0.526206	2	0.35314	0.491712	1	-	-	0	-	-	0	-
BEM1	YBR200W	458(S)	1	-			-0.0200409	6	0.31658	-0.0988896	4	0.0671297	-0.0446519	2	0.233522	-0.134779	3	0.118084	-0.820378	2	0.209644	-0.0991617	2	0.124054	0.156275	5	0.137584	-0.0421961	1	-
BEM1	YBR200W	458(S) / 461(S)	2	- / -			-0.470762	6	0.171141	-0.0983482	4	0.111535	0.0571605	2	0.117981	0.00138704	3	0.0919789	0.208449	2	0.176005	-0.077559	2	0.0750387	-0.380353	5	0.144023	-	0	-
BEM1	YBR200W	458(S) / 461(S) / 465(S)	3	- / - / -			-0.0163112	1	-	-	0	-	-	0	-	-	0	-	0.389748	1	-	-	0	-	-	0	-	-	0	-
BEM1	YBR200W	458(S) / 465(S)	2	- / -			-	0	-	0.884234	1	-	-	0	-	-	0	-	-	0	-	-	0	-	-	0	-	-	0	-
BEM1	YBR200W	461(S)	1	-			-0.671032	1	-	-0.223178	2	0.177259	-0.304431	2	0.0166004	-	0	-	1.33134	2	0.086457	-0.35444	2	0.0315195	-0.532236	2	0.161165	0.0917535	1	-
BEM1	YBR200W	463(S)	1	-			-	0	-	-	0	-	-	0	-	-	0	-	1.34147	1	-	-	0	-	-	0	-	-	0	-
BEM1	YBR200W	47(S)	1	-			-0.180399	1	-	-1.1797	3	0.355372	-0.175124	2	0.440753	0.331583	1	-	0.229452	2	0.320833	-0.407619	2	0.0333798	0.118899	1	-	-0.686521	1	-
BEM1	YBR200W	47(S) / 49(S)	2	- / -			2.42583	1	-	-	0	-	-	0	-	-	0	-	-	0	-	-0.262566	1	-	-	0	-	-	0	-
BEM1	YBR200W	47(S) / 50(S)	2	- / -			-	0	-	-1.42833	1	-	-	0	-	-0.124437	1	-	-	0	-	-	0	-	-	0	-	-	0	-
BEM1	YBR200W	47(S) / 51(T)	2	- / TP			-	0	-	1.0729	1	-	-	0	-	-1.24302	2	0.0850426	-	0	-	-	0	-	-	0	-	-	0	-
BEM1	YBR200W	472(S) / 473(T)	2	- / -			-	0	-	-	0	-	-0.630697	1	-	-	0	-	-	0	-	-	0	-	-	0	-	-	0	-
BEM1	YBR200W	48(S)	1	-			-	0	-	-	0	-	-	0	-	-	0	-	1.99166	1	-	-	0	-	-	0	-	-	0	-
BEM1	YBR200W	48(S) / 49(S)	2	- / -			3.68955	1	-	-	0	-	-	0	-	-	0	-	-	0	-	-	0	-	-	0	-	-	0	-
BEM1	YBR200W	50(S)	1	-			-0.543737	1	-	-	0	-	-	0	-	-	0	-	-	0	-	-	0	-	-	0	-	-	0	-
BEM1	YBR200W	50(S) / 51(T)	2	- / TP			-	0	-	-	0	-	-	0	-	-1.92249	3	0.108372	-	0	-	-	0	-	-	0	-	-	0	-
BEM1	YBR200W	50(S) / 51(T) / 55(S)	3	- / TP / -			2.43696	1	-	-	0	-	-	0	-	-	0	-	-	0	-	-	0	-	-	0	-	-	0	-
BEM1	YBR200W	51(T)	1	TP			1.68118	1	-	0.399294	4	0.286721	0.77525	1	-	-	0	-	0.55952	1	-	-0.0662774	1	-	-	0	-	-	0	-
BEM1	YBR200W	67(S)	1	-			-	0	-	-	0	-	-	0	-	-	0	-	-	0	-	-	0	-	-	0	-	-0.285994	1	-
BEM1	YBR200W	67(S) / 71(T)	2	- / -			0.152373	2	0.225206	-	0	-	-	0	-	-	0	-	-	0	-	-	0	-	-	0	-	-	0	-
BEM1	YBR200W	67(S) / 72(S)	2	- / SP			0.167765	3	0.290041	-	0	-	-	0	-	-	0	-	-	0	-	-	0	-	-	0	-	-	0	-
BEM1	YBR200W	72(S)	1	SP			-	0	-	-1.49777	4	0.536474	-	0	-	-0.235837	1	-	-	0	-	0.342079	1	-	-0.0257394	2	0.045243	-0.91444	1	-
BEM1	YBR200W	82(S)	1	-			0.45426	1	-	-	0	-	-	0	-	-	0	-	-	0	-	-	0	-	-	0	-	-	0	-
BEM1	YBR200W	88(S)	1	-			-1.03948	1	-	-	0	-	-	0	-	-	0	-	-	0	-	-	0	-	-	0	-	-	0	-
BEM2	YER155C	1012(S)	1	-			-	0	-	0.730003	1	-	-	0	-	-	0	-	-	0	-	0.0386418	1	-	0.0273638	1	-	-0.102988	1	-
BEM2	YER155C	1012(S) / 1016(S)	2	- / -			-	0	-	0.107191	4	0.615652	-0.326795	1	-	-0.0453882	1	-	-	0	-	-	0	-	-0.884298	2	1.35902	-	0	-
BEM2	YER155C	1012(S) / 1016(S) / 1021(T)	3	- / - / TP			0.206245	1	-	-	0	-	-	0	-	-	0	-	-	0	-	-	0	-	-	0	-	-	0	-
BEM2	YER155C	1012(S) / 1021(T)	2	- / TP			-	0	-	-	0	-	-	0	-	-	0	-	-	0	-	-	0	-	-0.029152	1	-	-	0	-
BEM2	YER155C	1016(S)	1	-			-	0	-	0.0261527	1	-	-	0	-	-	0	-	-	0	-	-	0	-	-	0	-	-0.955469	1	-
BEM2	YER155C	1026(S)	1	-			-	0	-	-0.29828	1	-	-	0	-	-	0	-	-	0	-	-	0	-	0.13817	1	-	-0.012331	1	-
BEM2	YER155C	1029(S)	1	-			-	0	-	-	0	-	-	0	-	-	0	-	-	0	-	-	0	-	-	0	-	0.0684539	1	-
BEM2	YER155C	1030(S)	1	-			-	0	-	-	0	-	-	0	-	-	0	-	-	0	-	-	0	-	-	0	-	0.124727	1	-
BEM2	YER155C	1038(T)	1	TP			1.07883	1	-	-	0	-	0.277828	2	0.113445	-	0	-	-	0	-	-	0	-	-	0	-	-1.44634	1	-
BEM2	YER155C	1046(S)	1	-			-	0	-	-0.570598	1	-	-	0	-	-	0	-	-	0	-	-	0	-	-	0	-	0.0624485	1	-
BEM2	YER155C	1049(T)	1	-			-	0	-	-	0	-	-	0	-	-	0	-	-	0	-	-	0	-	-	0	-	-0.437518	1	-
BEM2	YER155C	1054(S)	1	-			-	0	-	-	0	-	-	0	-	-	0	-	-	0	-	-	0	-	-	0	-	0.0553331	1	-
BEM2	YER155C	1128(S)	1	-			-	0	-	-	0	-	0.36657	1	-	-	0	-	1.22958	1	-	-	0	-	-	0	-	-	0	-
BEM2	YER155C	115(S)	1	-			-	0	-	-0.20419	4	0.0977059	-	0	-	-	0	-	-	0	-	-	0	-	-0.145983	2	0.117728	-	0	-
BEM2	YER155C	115(S) / 118(S)	2	- / -			-	0	-	-	0	-	-	0	-	-0.0230993	2	0.0704041	-	0	-	-	0	-	-	0	-	-	0	-
BEM2	YER155C	118(S)	1	-			-	0	-	-0.364541	2	0.0612572	-	0	-	-	0	-	-	0	-	-	0	-	-	0	-	-	0	-
BEM2	YER155C	119(T)	1	-			-	0	-	-0.140523	1	-	-	0	-	-	0	-	-	0	-	-	0	-	-	0	-	-	0	-
BEM2	YER155C	126(S)	1	-			-	0	-	-0.261193	1	-	-	0	-	-	0	-	-	0	-	-	0	-	0.225052	1	-	-	0	-
BEM2	YER155C	129(S)	1	-			0.615242	1	-	-0.167436	4	0.155755	0.116006	1	-	-	0	-	0.166367	1	-	0.0945972	1	-	0.0838957	2	0.276506	0.13396	1	-
BEM2	YER155C	141(S)	1	-			-0.0844015	2	0.177012	0.495733	2	1.36324	-2.78229	1	-	-0.293959	3	0.399733	0.0951612	1	-	-0.553803	1	-	-	0	-	-	0	-
BEM2	YER155C	157(S) / 160(S)	2	- / -			-	0	-	-	0	-	0.462783	1	-	-	0	-	-	0	-	-	0	-	1.30504	1	-	-	0	-
BEM2	YER155C	1629(S) / 1638(T) / 1640(S)	3	- / - / -			-0.338554	1	-	-	0	-	-	0	-	-	0	-	-	0	-	-	0	-	-	0	-	-	0	-
BEM2	YER155C	1638(T) / 1640(S)	2	- / -			-	0	-	-	0	-	-	0	-	-	0	-	-0.04141	1	-	-	0	-	0.0908465	1	-	-	0	-
BEM2	YER155C	168(S)	1	-			-	0	-	-	0	-	-	0	-	-	0	-	-	0	-	-	0	-	-	0	-	0.0600702	1	-
BEM2	YER155C	168(S) / 170(S)	2	- / SP			-	0	-	-0.714247	2	0.06337	-	0	-	-	0	-	-	0	-	-	0	-	-	0	-	-	0	-
BEM2	YER155C	170(S)	1	SP			-	0	-	-	0	-	-	0	-	-	0	-	-	0	-	-	0	-	-	0	-	-0.107521	1	-
BEM2	YER155C	1768(S)	1	-			1.13705	2	0.95499	-0.643981	4	0.236836	0.704563	2	0.448827	-0.446477	1	-	-0.283293	2	0.270729	0.023891	2	0.124211	-0.300805	1	-	-0.358439	1	-
BEM2	YER155C	177(S)	1	-			-	0	-	0.142212	3	0.170278	-	0	-	-	0	-	-	0	-	-	0	-	-0.117925	1	-	-	0	-
BEM2	YER155C	1810(S)	1	-			-	0	-	-	0	-	-	0	-	-	0	-	-	0	-	-	0	-	-	0	-	-0.783571	1	-
BEM2	YER155C	1813(S)	1	-			-	0	-	-	0	-	-	0	-	-	0	-	-	0	-	-	0	-	-	0	-	-0.290517	1	-
BEM2	YER155C	1820(S)	1	-			-	0	-	0.082811	1	-	-	0	-	-	0	-	-	0	-	-	0	-	-	0	-	-	0	-
BEM2	YER155C	1823(S)	1	-			-	0	-	0.0110846	2	0.124404	-	0	-	-	0	-	-	0	-	-	0	-	-0.0759867	2	0.0846479	-	0	-
BEM2	YER155C	1825(S)	1	-			-	0	-	-0.319481	1	-	-	0	-	-	0	-	-	0	-	-	0	-	-	0	-	-	0	-
BEM2	YER155C	1912(Y)	1	-			-0.116767	1	-	-	0	-	-	0	-	-	0	-	-	0	-	-	0	-	-	0	-	-	0	-
BEM2	YER155C	282(S)	1	-			-	0	-	-	0	-	-	0	-	-	0	-	0.47144	1	-	-	0	-	-	0	-	-	0	-
BEM2	YER155C	283(S)	1	-			0.0273883	1	-	0.0169509	3	0.0414929	-	0	-	-	0	-	0.568998	1	-	-0.193812	2	0.100185	-	0	-	0.118066	1	-
BEM2	YER155C	303(S)	1	-			0.122686	1	-	-0.174329	1	-	-	0	-	-0.0740911	1	-	-	0	-	-	0	-	-	0	-	-	0	-
BEM2	YER155C	37(S)	1	-			-	0	-	-0.0234139	1	-	-	0	-	-	0	-	-	0	-	-	0	-	-	0	-	-	0	-
BEM2	YER155C	38(S)	1	SP			-	0	-	-	0	-	-	0	-	-	0	-	-	0	-	-	0	-	-	0	-	-0.277165	1	-
BEM2	YER155C	382(S)	1	-			-0.0276604	1	-	-0.62007	2	0.0715706	-	0	-	-	0	-	0.552323	1	-	-0.909694	1	-	-	0	-	-	0	-
BEM2	YER155C	82(S)	1	-			-	0	-	-0.726774	4	0.297335	-	0	-	-	0	-	-	0	-	-	0	-	0.318251	1	-	-	0	-
BEM2	YER155C	840(S)	1	-			-	0	-	-	0	-	-	0	-	-	0	-	0.180837	2	0.769597	0.00378018	1	-	-	0	-	-	0	-
BEM2	YER155C	922(S)	1	-			-	0	-	-0.826957	1	-	-	0	-	-	0	-	-	0	-	-	0	-	-	0	-	-	0	-
BEM2	YER155C	924(S)	1	-			0.748852	1	-	-0.371032	3	0.169508	-	0	-	-	0	-	-0.973185	1	-	0.426904	1	-	-0.00475873	1	-	-0.440587	1	-
BEM3	YPL115C	181(S)	1	-			-	0	-	-	0	-	1.03827	1	-	-	0	-	-	0	-	-	0	-	-	0	-	-	0	-
BEM3	YPL115C	181(S) / 185(S)	2	- / SP			-	0	-	-	0	-	-0.205388	1	-	-	0	-	1.15441	1	-	-	0	-	-	0	-	-	0	-
BEM3	YPL115C	184(S) / 185(S)	2	- / SP			-	0	-	-	0	-	0.312192	1	-	-	0	-	-	0	-	-	0	-	-	0	-	-	0	-
BEM3	YPL115C	185(S)	1	SP			0.346592	2	0.321247	-	0	-	-0.127734	1	-	-	0	-	-0.528439	2	0.138489	-0.801161	1	-	-0.42067	1	-	-	0	-
BEM3	YPL115C	195(S)	1	SP			-	0	-	-	0	-	-	0	-	-	0	-	-	0	-	-	0	-	1.26361	2	0.135075	-0.377895	1	-
BEM3	YPL115C	197(T)	1	-			-	0	-	-	0	-	-	0	-	-	0	-	-	0	-	-	0	-	1.36061	1	-	-	0	-
BEM3	YPL115C	206(S)	1	SP			-	0	-	-0.464169	1	-	-	0	-	-	0	-	-	0	-	-	0	-	-	0	-	-1.50864	1	-
BEM3	YPL115C	206(S) / 210(S)	2	SP / -			-0.00942095	2	1.59148	-1.70558	1	-	-	0	-	-1.24191	2	0.396256	-1.10592	1	-	-0.634117	1	-	-	0	-	-	0	-
BEM3	YPL115C	206(S) / 214(T)	2	SP / -			1.75309	1	-	-	0	-	-	0	-	-	0	-	-	0	-	-	0	-	-	0	-	-	0	-
BEM3	YPL115C	210(S)	1	-			-	0	-	-	0	-	-	0	-	-	0	-	-	0	-	-	0	-	-	0	-	-1.2406	1	-
BEM3	YPL115C	222(S)	1	SP			0.20512	3	0.331043	-0.780266	4	0.641884	-0.135359	2	0.0707464	-0.0332398	2	0.029556	-0.213956	2	0.288864	0.139181	2	0.0920341	-0.0850228	3	0.0525569	-0.543847	1	-
BEM3	YPL115C	229(S)	1	SP			-	0	-	-0.851891	4	0.668546	-	0	-	-	0	-	-	0	-	-	0	-	0.246625	1	-	0.311004	1	-
BEM3	YPL115C	237(S)	1	SP			-	0	-	0.976304	2	0.775161	-	0	-	-	0	-	-	0	-	-	0	-	-	0	-	-0.759955	1	-
BEM3	YPL115C	254(S)	1	SP			0.360083	2	0.288416	-0.355265	4	0.237183	-0.0267277	1	-	0.0138343	2	0.0362247	-0.0678155	2	0.0846157	0.242685	2	0.073772	-0.0823349	3	0.10656	-0.10093	1	-
BEM3	YPL115C	259(S)	1	-			-	0	-	-	0	-	-	0	-	-	0	-	-	0	-	0.16104	1	-	-	0	-	-	0	-
BEM3	YPL115C	261(S)	1	-			-	0	-	1.16713	4	0.516608	-0.523784	2	1.48145	0.160217	2	0.107317	2.10063	2	0.113815	0.0674221	1	-	0.0384478	2	0.14383	-	0	-
BEM3	YPL115C	272(S)	1	-			0.551785	2	0.466695	-0.50279	4	0.144196	-0.217767	1	-	-	0	-	0.440628	2	0.119967	0.487957	2	0.342522	-0.536352	1	-	-	0	-
BEM3	YPL115C	299(T)	1	TP			1.42081	1	-	1.07338	2	0.253049	0.532301	1	-	-0.872321	1	-	0.822475	2	0.0651857	-0.134193	2	0.0034768	-	0	-	-	0	-
BEM3	YPL115C	299(T) / 301(T)	2	TP / -			-	0	-	-	0	-	-	0	-	-	0	-	1.77749	1	-	-	0	-	-	0	-	-	0	-
BEM3	YPL115C	299(T) / 302(S)	2	TP / -			-	0	-	-	0	-	-	0	-	-1.66077	1	-	-	0	-	-	0	-	-	0	-	-	0	-
BEM3	YPL115C	306(S)	1	SP			-0.53447	3	0.178812	-1.2879	4	0.386398	-0.112357	1	-	0.403394	3	0.063498	-0.803211	2	0.257453	0.190178	2	0.0143884	0.147752	2	0.040393	-	0	-
BEM3	YPL115C	306(S) / 308(S)	2	SP / -			-	0	-	-	0	-	-	0	-	-	0	-	-	0	-	0.1392	1	-	-	0	-	-	0	-
BEM3	YPL115C	306(S) / 309(S)	2	SP / -			-0.24453	1	-	-1.51376	4	0.608754	-	0	-	0.369572	3	0.00997285	-	0	-	-	0	-	-0.196524	2	0.00465942	-	0	-
BEM3	YPL115C	308(S)	1	-			-	0	-	-0.879796	3	0.423862	-	0	-	-	0	-	-	0	-	-0.295101	1	-	-	0	-	-	0	-
BEM3	YPL115C	309(S)	1	-			0.835954	2	1.34408	-0.563495	3	0.157236	0.610688	1	-	-	0	-	0.934922	2	0.00823025	-0.614524	1	-	-0.820835	2	0.0400462	-	0	-
BEM3	YPL115C	31(S)	1	-			-	0	-	0.188419	3	0.128262	-	0	-	-	0	-	-	0	-	-	0	-	-0.27742	2	0.0353275	-	0	-
BEM3	YPL115C	324(S)	1	SP			0.599412	5	0.185053	-0.92149	4	0.372622	0.226854	1	-	-0.16218	2	0.108043	0.237635	1	-	-0.00211089	2	0.234888	-0.0895397	2	0.0823657	-1.00167	1	-
BEM3	YPL115C	324(S) / 327(S)	2	SP / -			0.450622	2	0.268527	-1.56157	4	0.628349	-	0	-	0.0328484	3	0.206991	-	0	-	0.482383	1	-	-0.371201	2	0.0348533	-	0	-
BEM3	YPL115C	327(S)	1	-			-0.465631	1	-	-0.831136	4	0.216428	0.188402	1	-	-	0	-	0.0843019	2	0.129535	-0.0975194	1	-	-0.302839	4	0.326496	-	0	-
BEM3	YPL115C	341(S)	1	-			0.632152	1	-	-	0	-	0.623044	2	0.239643	-	0	-	-0.2597	1	-	-	0	-	-	0	-	-	0	-
BEM3	YPL115C	377(S)	1	SP			-	0	-	-	0	-	-	0	-	-	0	-	0.218591	1	-	-	0	-	-	0	-	-	0	-
BEM3	YPL115C	388(T)	1	TP			2.31789	2	0.0332063	0.0876645	3	0.312665	1.26068	1	-	-	0	-	-	0	-	-0.513358	1	-	-0.455788	1	-	-	0	-
BEM3	YPL115C	388(T) / 391(S)	2	TP / -			-	0	-	-	0	-	-	0	-	-0.322435	2	0.108347	-	0	-	-	0	-	-	0	-	-	0	-
BEM3	YPL115C	388(T) / 391(S) / 396(S)	3	TP / - / SP			-	0	-	-	0	-	-	0	-	-0.933588	2	0.0579001	-	0	-	-	0	-	-	0	-	-	0	-
BEM3	YPL115C	388(T) / 396(S)	2	TP / SP			1.43276	3	0.709611	-0.835042	3	0.748749	0.76854	1	-	-0.484266	3	0.0126397	-0.114348	2	0.0398659	0.431359	1	-	0.093166	1	-	-	0	-
BEM3	YPL115C	391(S) / 396(S)	2	- / SP			-	0	-	-	0	-	-	0	-	-0.106566	1	-	-	0	-	-	0	-	-	0	-	-	0	-
BEM3	YPL115C	392(S) / 396(S)	2	- / SP			-	0	-	-2.37604	1	-	-	0	-	-	0	-	-	0	-	-	0	-	-	0	-	-	0	-
BEM3	YPL115C	396(S)	1	SP			0.0781143	2	0.0625243	-0.189851	4	0.219145	-0.4051	2	0.323313	-0.317272	2	0.077928	0.675739	2	0.173548	0.379307	2	0.206157	-0.141499	2	0.0480337	-	0	-
BEM3	YPL115C	422(S)	1	-			-	0	-	-	0	-	-0.467429	1	-	-	0	-	-	0	-	-	0	-	-	0	-	-	0	-
BEM3	YPL115C	423(S)	1	-			0.911892	1	-	0.728213	4	0.239159	-0.380887	2	0.0285073	-0.390846	1	-	2.38793	2	0.0270808	-0.308117	2	0.025385	-0.442532	2	0.126339	-	0	-
BEM3	YPL115C	471(S)	1	-			1.71687	1	-	-	0	-	-	0	-	-	0	-	-	0	-	-	0	-	-	0	-	-	0	-
BEM3	YPL115C	487(S)	1	-			-	0	-	-	0	-	-	0	-	-	0	-	-4.64866	1	-	-	0	-	-	0	-	-	0	-
BEM3	YPL115C	488(S)	1	-			-	0	-	-0.593708	1	-	-	0	-	-	0	-	-	0	-	-	0	-	-	0	-	-0.0901036	1	-
BEM3	YPL115C	488(S) / 490(S)	2	- / -			-	0	-	-	0	-	-	0	-	-	0	-	-1.32479	1	-	-	0	-	-	0	-	-	0	-
BEM3	YPL115C	490(S)	1	-			-	0	-	-	0	-	-	0	-	-	0	-	-	0	-	-	0	-	-	0	-	0.232109	1	-
BEM3	YPL115C	491(T)	1	-			-	0	-	-	0	-	-	0	-	-	0	-	-	0	-	-	0	-	-	0	-	0.507508	1	-
BEM3	YPL115C	494(S)	1	-			-	0	-	-0.58047	4	0.063167	-	0	-	-	0	-	-	0	-	-	0	-	-1.30629	2	0.463568	-0.0655873	1	-
BEM3	YPL115C	498(S)	1	-			-	0	-	-0.715641	4	0.190576	-	0	-	-	0	-	-	0	-	-	0	-	-1.7695	2	0.151972	0.241113	1	-
BEM3	YPL115C	585(S)	1	SP			1.35826	1	-	-0.128919	4	0.0868457	0.718553	1	-	-	0	-	0.00736966	1	-	0.0705901	2	0.0362464	0.0651461	2	0.0760767	-	0	-
BEM3	YPL115C	759(S)	1	-			1.4488	1	-	-	0	-	-0.190855	1	-	-	0	-	-	0	-	-0.067705	1	-	-1.00158	1	-	0.469225	1	-
BEM3	YPL115C	761(S)	1	-			0.210052	1	-	-	0	-	-	0	-	-	0	-	-	0	-	-	0	-	-	0	-	-	0	-
BEM3	YPL115C	764(S)	1	-			-	0	-	0.248335	2	0.0137486	-0.307931	1	-	-	0	-	0.141636	2	0.314438	0.317591	1	-	-0.972904	2	0.056638	0.150574	1	-
BET1	YIL004C	40(S)	1	-			-	0	-	-	0	-	-	0	-	-	0	-	-	0	-	-0.852673	1	-	-	0	-	-	0	-
BET1	YIL004C	41(T)	1	-			-	0	-	-	0	-	-	0	-	-	0	-	1.585	1	-	-0.484703	1	-	-	0	-	-	0	-
BFA1	YJR053W	150(S)	1	-	-		1.42363	1	-	-0.832463	2	0.855635	-	0	-	-	0	-	-	0	-	-	0	-	-0.832011	1	-	0.132006	1	-
BFA1	YJR053W	16(T)	1	-	-		-	0	-	-	0	-	-	0	-	-	0	-	-0.212719	1	-	-	0	-	-	0	-	-	0	-
BFA1	YJR053W	17(S)	1	-	-		-	0	-	-	0	-	-	0	-	-	0	-	-0.428683	1	-	-	0	-	-	0	-	-	0	-
BFA1	YJR053W	180(S)	1	-	-		0.384643	1	-	-	0	-	-	0	-	-	0	-	-	0	-	0.125148	1	-	-0.851449	1	-	-	0	-
BFA1	YJR053W	216(T)	1	-	-		-0.702965	1	-	-1.13729	2	0.474311	-0.418584	1	-	-	0	-	-	0	-	-0.133509	1	-	-	0	-	-	0	-
BFA1	YJR053W	216(T) / 219(T)	2	- / -	-		0.206505	1	-	-	0	-	-	0	-	-	0	-	1.10999	1	-	-0.358931	1	-	-	0	-	-	0	-
BFA1	YJR053W	219(T)	1	-	-		0.29874	1	-	-	0	-	-	0	-	-	0	-	-	0	-	-	0	-	-	0	-	-	0	-
BFA1	YJR053W	267(S)	1	-	-		1.53528	2	0.865718	-	0	-	-	0	-	-	0	-	-	0	-	-	0	-	-	0	-	-	0	-
BFA1	YJR053W	274(S)	1	SP	-		-	0	-	-0.231628	1	-	-	0	-	-	0	-	0.145839	2	0.050023	-0.00348462	2	0.227298	-	0	-	-	0	-
BFA1	YJR053W	306(S)	1	-	-		0.252117	1	-	-	0	-	-	0	-	-	0	-	0.0770894	2	0.0238727	-	0	-	-	0	-	-	0	-
BFA1	YJR053W	317(S)	1	-	-		0.0665637	3	0.301189	-	0	-	-0.580774	2	0.363855	-	0	-	-0.266654	1	-	0.510215	1	-	-	0	-	-	0	-
BFA1	YJR053W	346(S)	1	-	-		0.749123	1	-	-	0	-	-	0	-	-	0	-	-	0	-	-	0	-	-	0	-	-	0	-
BFA1	YJR053W	453(S)	1	-	-		-	0	-	-	0	-	-	0	-	-	0	-	0.9315	1	-	-	0	-	-	0	-	-	0	-
BFA1	YJR053W	454(S)	1	SP	-		-	0	-	-	0	-	-	0	-	-	0	-	0.46334	1	-	-	0	-	-	0	-	-	0	-
BFR1	YOR198C	260(S)	1	-			1.03944	1	-	0.257464	1	-	-	0	-	-	0	-	-	0	-	-	0	-	0.779002	3	1.39565	-	0	-
BFR1	YOR198C	3(S)	1	-			-	0	-	-	0	-	5.7171	1	-	-	0	-	-	0	-	-	0	-	-	0	-	-	0	-
BFR1	YOR198C	315(S)	1	-			-	0	-	-	0	-	-	0	-	-0.995022	1	-	1.82549	1	-	-	0	-	-	0	-	-	0	-
BFR1	YOR198C	316(S)	1	-			-	0	-	-	0	-	-	0	-	-	0	-	-	0	-	-1.00633	1	-	-	0	-	-	0	-
BFR1	YOR198C	336(T)	1	TP			1.5482	3	0.160137	0.0449257	4	0.433491	0.801832	2	0.193032	-0.782077	3	0.0743046	1.1989	2	0.0304311	0.0403303	2	0.0953155	-0.242221	5	0.282844	-	0	-
BFR1	YOR198C	348(S)	1	-			0.681741	1	-	-	0	-	0.525344	1	-	-	0	-	0.173882	1	-	-	0	-	-	0	-	-	0	-
BFR1	YOR198C	369(S)	1	-			-0.490223	2	1.30216	-0.15981	2	0.306211	0.138174	1	-	-0.766558	1	-	0.243556	2	0.013858	-0.01818	2	0.242804	-0.519717	3	0.308537	-	0	-
BFR1	YOR198C	76(S)	1	-			-	0	-	0.314301	2	0.429311	-	0	-	-	0	-	-	0	-	-	0	-	-	0	-	-	0	-
BFR2	YDR299W	10(S)	1	-			-0.0839902	2	0.0801435	-0.330307	2	0.103843	-0.098359	2	0.121587	-	0	-	-0.506221	2	0.0830906	0.0745526	1	-	-0.235975	2	0.264658	-	0	-
BFR2	YDR299W	178(S) / 183(T)	2	- / -			-	0	-	-0.262106	1	-	-	0	-	-	0	-	-	0	-	-	0	-	-	0	-	-	0	-
BFR2	YDR299W	281(S)	1	-			-	0	-	-	0	-	-	0	-	-	0	-	-	0	-	0.371919	1	-	-	0	-	-	0	-
BFR2	YDR299W	30(S)	1	-			0.192304	2	0.174716	-	0	-	0.0271045	2	0.362044	-	0	-	-0.516063	2	0.0788328	0.143482	1	-	-0.52121	1	-	-	0	-
BFR2	YDR299W	348(T)	1	TP			0.548829	2	0.0737651	-0.981548	1	-	-	0	-	-	0	-	-1.0518	1	-	0.0603614	2	0.143306	-0.186664	2	0.57056	-	0	-
BFR2	YDR299W	366(S)	1	SP			0.661363	3	0.130263	0.148181	4	0.156675	0.55138	1	-	-	0	-	0.0332649	2	0.098751	-0.105989	2	0.126971	0.234192	3	0.176693	-	0	-
BFR2	YDR299W	372(S)	1	-			-	0	-	-	0	-	-	0	-	-	0	-	-	0	-	-	0	-	0.108764	1	-	-	0	-
BFR2	YDR299W	372(S) / 379(S)	2	- / -			-0.05093	2	0.180182	-	0	-	-0.180649	2	0.00466706	0.0421695	3	0.121036	0.0720193	2	0.0806883	0.371236	1	-	-0.325069	1	-	-	0	-
BFR2	YDR299W	379(S)	1	-			0.0824222	6	0.163617	-0.0244389	4	0.0920423	0.255068	2	0.123392	-0.103995	3	0.0791525	-0.0539608	2	0.0153547	0.0085536	2	0.0441625	-0.193403	5	0.116876	0.0135354	1	-
BFR2	YDR299W	4(S)	1	-			-	0	-	-	0	-	-	0	-	-	0	-	-1.05298	1	-	-	0	-	-	0	-	-	0	-
BFR2	YDR299W	41(S)	1	-			0.301371	2	0.88481	0.0647999	4	0.18645	0.265972	2	0.11564	-0.226065	3	0.195041	0.581037	1	-	-0.274293	2	0.110946	-	0	-	-0.0296858	1	-
BFR2	YDR299W	41(S) / 44(S)	2	- / -			0.0539205	5	0.241655	-0.00313671	2	0.0583862	0.332687	2	0.0893506	-0.0941116	3	0.0904455	-0.0795763	1	-	-0.0271476	2	0.0957476	-0.196389	3	0.168367	-	0	-
BFR2	YDR299W	41(S) / 46(Y)	2	- / -			-	0	-	-	0	-	-	0	-	-	0	-	-	0	-	0.093835	1	-	-	0	-	-	0	-
BFR2	YDR299W	44(S)	1	-			-0.157197	2	0.100305	-0.0204069	3	0.459222	0.276194	2	0.0870649	-0.279016	2	0.046519	-0.0148811	1	-	-0.31669	2	0.0617013	-0.756848	1	-	0.510302	1	-
BFR2	YDR299W	49(S)	1	-			-0.0483368	1	-	-	0	-	-	0	-	-	0	-	-	0	-	-	0	-	-	0	-	-	0	-
BGL2	YGR282C	134(S)	1	-			0.381122	1	-	-	0	-	0.0490167	2	0.0657345	-	0	-	-	0	-	-	0	-	-	0	-	-	0	-
BGL2	YGR282C	145(S)	1	-			1.02054	1	-	-0.257963	1	-	-	0	-	-	0	-	0.0498294	2	0.0689299	0.0479969	1	-	-0.419502	2	1.30546	-	0	-
BGL2	YGR282C	153(S)	1	-			-	0	-	-	0	-	-0.0242804	1	-	-	0	-	-	0	-	-	0	-	-	0	-	-	0	-
BIG1	YHR101C	315(T)	1	-			-	0	-	-0.464616	1	-	-	0	-	-	0	-	-	0	-	-	0	-	-	0	-	-	0	-
BIG1	YHR101C	316(S)	1	SP			0.555802	1	-	-0.353483	3	0.0925639	-	0	-	-	0	-	-	0	-	-	0	-	0.0462708	1	-	-0.579124	1	-
BIK1	YCL029C	110(S)	1	SP			-0.178191	2	0.0351218	0.252283	4	0.278261	-0.361572	1	-	-	0	-	-0.0493102	2	0.0803763	-0.376591	2	0.0592002	0.133084	4	0.22539	-	0	-
BIK1	YCL029C	110(S) / 117(S)	2	SP / SP			1.61045	1	-	1.08561	1	-	-	0	-	-	0	-	-	0	-	-	0	-	-	0	-	-	0	-
BIK1	YCL029C	110(S) / 119(T)	2	SP / TP			1.40724	1	-	-	0	-	-	0	-	-	0	-	-	0	-	-	0	-	-	0	-	-	0	-
BIK1	YCL029C	117(S)	1	SP			-0.104952	2	0.495458	-	0	-	-	0	-	-	0	-	-	0	-	-0.23863	1	-	-	0	-	-0.816013	1	-
BIK1	YCL029C	163(S)	1	-			-0.266916	1	-	-	0	-	-	0	-	-	0	-	-	0	-	-	0	-	-	0	-	-	0	-
BIK1	YCL029C	166(S)	1	-			-	0	-	0.598936	1	-	-	0	-	-	0	-	-	0	-	-	0	-	-	0	-	-	0	-
BIK1	YCL029C	167(S)	1	-			-	0	-	-	0	-	-0.42887	1	-	-	0	-	-	0	-	-0.0770182	1	-	-	0	-	-	0	-
BIK1	YCL029C	295(S)	1	-			0.0806661	1	-	-0.501609	1	-	-	0	-	-	0	-	-	0	-	-	0	-	-	0	-	-	0	-
BIK1	YCL029C	295(S) / 300(T)	2	- / -			-	0	-	-	0	-	0.000373665	1	-	-	0	-	3.80917	1	-	-3.10412	1	-	-	0	-	-	0	-
BIK1	YCL029C	370(S)	1	-			0.231387	1	-	-	0	-	-	0	-	-	0	-	-	0	-	-	0	-	-	0	-	-	0	-
BIK1	YCL029C	83(S)	1	-			-	0	-	-0.294151	1	-	-	0	-	-	0	-	-	0	-	-	0	-	-0.552431	1	-	-	0	-
BIK1	YCL029C	86(S)	1	-			-	0	-	-	0	-	-	0	-	-	0	-	-	0	-	-	0	-	-	0	-	-0.0198959	1	-
BIK1	YCL029C	90(T)	1	-			0.511442	1	-	0.364114	3	0.077942	-	0	-	-	0	-	-	0	-	-	0	-	-	0	-	0.723928	1	-
BIK1	YCL029C	90(T) / 95(S)	2	- / -			-	0	-	-2.24353	1	-	-	0	-	-	0	-	-	0	-	-	0	-	-	0	-	-	0	-
BIK1	YCL029C	95(S)	1	-			-0.503807	2	0.309926	-1.51509	4	0.697239	-	0	-	-	0	-	-0.401545	1	-	-0.0171418	2	0.124813	-0.337915	3	0.280028	-	0	-
BIM1	YER016W	139(S)	1	-			-0.097891	1	-	-0.922614	4	0.09796	-	0	-	-	0	-	-	0	-	0.178885	1	-	-0.328114	4	0.127558	-0.0682359	1	-
BIM1	YER016W	143(T)	1	-			-	0	-	-0.941553	2	0.0621521	-	0	-	-	0	-	-	0	-	-	0	-	-	0	-	-	0	-
BIM1	YER016W	147(S)	1	-			-	0	-	-	0	-	-1.18652	1	-	-	0	-	-	0	-	-	0	-	-	0	-	-	0	-
BIM1	YER016W	148(S)	1	-			0.188903	1	-	-	0	-	-	0	-	-	0	-	-0.819433	2	0.598501	-0.10563	1	-	-	0	-	0.0482654	1	-
BIM1	YER016W	149(S)	1	-			-	0	-	-	0	-	-	0	-	-0.000963586	1	-	-	0	-	-	0	-	-	0	-	0.235955	1	-
BIM1	YER016W	165(S)	1	-			0.551784	1	-	0.929681	2	1.44006	0.102756	1	-	-	0	-	-	0	-	-0.145954	1	-	-	0	-	0.385222	1	-
BIM1	YER016W	165(S) / 172(S)	2	- / -			0.424504	1	-	-1.16447	2	0.211141	-	0	-	-	0	-	-	0	-	-	0	-	-	0	-	-	0	-
BIM1	YER016W	172(S)	1	-			-	0	-	-	0	-	-	0	-	-	0	-	-	0	-	-	0	-	0.117364	1	-	0.55241	1	-
BIM1	YER016W	175(T)	1	-			0.233252	1	-	-	0	-	0.144179	1	-	-	0	-	-	0	-	-	0	-	-	0	-	-	0	-
BIM1	YER016W	176(S)	1	-			0.112951	2	0.191938	-	0	-	0.0724495	2	0.124561	-	0	-	-0.485856	1	-	0.202066	2	0.101624	-0.183834	1	-	-	0	-
BIM1	YER016W	195(T) / 198(S) / 206(Y)	3	- / - / -			-	0	-	-	0	-	0.206169	1	-	-	0	-	-	0	-	-	0	-	-	0	-	-	0	-
BIR1	YJR089W	255(S)	1	-			0.130024	1	-	-0.799473	2	0.986201	-	0	-	-	0	-	-	0	-	-	0	-	0.613237	2	1.49341	-	0	-
BIR1	YJR089W	263(S)	1	SP			-0.156287	3	0.416817	-	0	-	-0.0422776	1	-	-	0	-	0.175502	2	0.299993	0.153367	2	0.15047	0.199734	2	0.0520748	-0.188925	1	-
BIR1	YJR089W	290(S)	1	SP			-0.467443	1	-	-	0	-	-	0	-	-	0	-	0.143304	1	-	0.0752166	1	-	-	0	-	-	0	-
BIR1	YJR089W	306(T)	1	-			-	0	-	-	0	-	-0.317809	1	-	-	0	-	-	0	-	-	0	-	-	0	-	-	0	-
BIR1	YJR089W	306(T) / 316(S)	2	- / -			-1.06471	1	-	-	0	-	-	0	-	-	0	-	-	0	-	-	0	-	-	0	-	-	0	-
BIR1	YJR089W	309(S)	1	-			-	0	-	-	0	-	-0.720204	1	-	-	0	-	-	0	-	0.0480803	1	-	-	0	-	-	0	-
BIR1	YJR089W	309(S) / 316(S)	2	- / -			-	0	-	-	0	-	-	0	-	-	0	-	0.361474	1	-	-	0	-	-	0	-	-	0	-
BIR1	YJR089W	316(S)	1	-			-0.130554	2	0.203135	-	0	-	-0.602824	2	0.000315351	-	0	-	-	0	-	-	0	-	-	0	-	-	0	-
BIR1	YJR089W	343(S)	1	-			-	0	-	-	0	-	-	0	-	-	0	-	-	0	-	-0.156621	1	-	-	0	-	-	0	-
BIR1	YJR089W	365(T)	1	TP			-	0	-	0.0713127	4	0.0678381	-	0	-	-	0	-	-	0	-	-	0	-	0.122449	2	0.0389513	-	0	-
BIR1	YJR089W	383(S)	1	SP			-	0	-	0.111047	1	-	-	0	-	-	0	-	-	0	-	-	0	-	0.255558	2	0.342442	-1.29555	1	-
BIR1	YJR089W	405(S)	1	-			-	0	-	-0.347851	2	0.313316	-	0	-	-	0	-	-	0	-	-	0	-	0.307228	2	0.394727	-	0	-
BIR1	YJR089W	477(S)	1	-			0.109189	2	0.0756268	-0.171716	2	0.397612	-0.0392259	1	-	-	0	-	-	0	-	0.0298906	1	-	0.0480321	2	0.0350078	-	0	-
BIR1	YJR089W	505(S) / 508(S)	2	- / -			-	0	-	-	0	-	-0.0629397	1	-	-	0	-	-	0	-	-	0	-	-	0	-	-	0	-
BIR1	YJR089W	508(S)	1	-			-0.567126	1	-	0.255022	4	0.0539886	-0.244101	2	0.0453079	0.143107	3	0.0508967	0.18132	2	0.136809	0.0909979	2	0.0150991	0.145186	1	-	0.00483658	1	-
BIR1	YJR089W	508(S) / 515(S)	2	- / -			-	0	-	-1.44772	1	-	-	0	-	-0.750295	1	-	-0.0787041	1	-	-	0	-	-	0	-	-	0	-
BIR1	YJR089W	525(S)	1	-			-	0	-	-0.504798	1	-	-	0	-	-	0	-	-	0	-	-	0	-	-	0	-	-	0	-
BIR1	YJR089W	552(S)	1	SP			-0.759009	1	-	-1.07498	1	-	-0.245971	1	-	-	0	-	-	0	-	-0.0605499	1	-	0.0726672	2	0.203674	-	0	-
BIR1	YJR089W	587(S)	1	SP			-0.0151332	2	0.278609	-	0	-	-	0	-	-	0	-	-	0	-	-	0	-	0.610429	1	-	-	0	-
BIR1	YJR089W	596(S)	1	-			-0.779453	2	0.248497	-0.460309	3	0.113752	-	0	-	-	0	-	-0.16047	2	0.0310252	0.0849261	2	0.0814879	0.577676	1	-	-	0	-
BIR1	YJR089W	600(S)	1	-			-	0	-	-0.727015	2	0.462812	-	0	-	-	0	-	-	0	-	-	0	-	0.0526214	1	-	-	0	-
BIR1	YJR089W	604(T)	1	-			0.748337	1	-	-	0	-	-	0	-	-	0	-	-	0	-	-	0	-	-	0	-	-	0	-
BIR1	YJR089W	618(T)	1	-			-	0	-	-	0	-	-	0	-	-	0	-	-0.20441	1	-	-	0	-	-	0	-	-	0	-
BIR1	YJR089W	620(S)	1	-			-0.332938	1	-	-	0	-	-	0	-	-	0	-	-	0	-	-	0	-	-	0	-	-0.103197	1	-
BIR1	YJR089W	640(S)	1	-			-	0	-	-0.160248	4	0.0549434	-	0	-	-	0	-	-	0	-	-	0	-	0.0274459	2	0.0773506	-	0	-
BIR1	YJR089W	642(S)	1	-			-	0	-	-	0	-	-	0	-	-	0	-	-	0	-	-0.325959	1	-	-	0	-	-	0	-
BIR1	YJR089W	694(T) / 696(S)	2	- / -			-	0	-	-1.7101	1	-	-	0	-	-	0	-	-	0	-	-	0	-	0.0542125	2	0.204662	-	0	-
BIR1	YJR089W	704(S)	1	-			-	0	-	-0.779869	2	0.229219	-	0	-	-	0	-	-	0	-	-	0	-	0.290792	2	0.128934	-	0	-
BIR1	YJR089W	730(S)	1	-			-	0	-	-0.626665	4	0.754847	-0.480942	1	-	-	0	-	0.0933976	1	-	-0.0314996	2	0.0560689	0.0247833	2	0.0571676	-	0	-
BIR1	YJR089W	735(T) / 747(T)	2	TP / TP			-	0	-	-	0	-	0.119785	1	-	-	0	-	-	0	-	-	0	-	-	0	-	-	0	-
BIR1	YJR089W	747(T)	1	TP			-	0	-	-	0	-	-	0	-	-	0	-	0.658711	2	0.0919327	-0.0411292	2	0.175865	-	0	-	-	0	-
BIR1	YJR089W	765(S)	1	-			-0.282851	3	0.478365	-0.567296	4	0.0730428	0.0894978	1	-	-0.139711	2	0.0199816	-0.355526	2	2.61332e-05	-0.00409369	2	0.0240878	-0.0957867	4	0.176015	-	0	-
BIR1	YJR089W	775(S)	1	-			-	0	-	-	0	-	-	0	-	-	0	-	0.268088	1	-	-0.0127961	1	-	-	0	-	-	0	-
BIR1	YJR089W	775(S) / 776(S)	2	- / -			-0.0539556	1	-	-	0	-	-	0	-	-	0	-	-	0	-	-	0	-	-	0	-	-	0	-
BIR1	YJR089W	809(S)	1	-			-	0	-	-	0	-	-	0	-	-	0	-	-	0	-	-	0	-	-	0	-	0.169524	1	-
BIR1	YJR089W	819(S)	1	-			-	0	-	0.115879	4	0.0689578	-	0	-	-	0	-	-	0	-	-	0	-	0.21469	3	0.226557	-	0	-
BIR1	YJR089W	819(S) / 821(S)	2	- / -			-	0	-	-	0	-	-	0	-	-	0	-	-	0	-	-	0	-	-0.0445943	1	-	-	0	-
BIR1	YJR089W	819(S) / 826(S)	2	- / -			-	0	-	-0.53862	2	0.0164299	-	0	-	-	0	-	-	0	-	-	0	-	-	0	-	-	0	-
BIR1	YJR089W	830(S)	1	-			-	0	-	-	0	-	-	0	-	-	0	-	-	0	-	-	0	-	0.558281	1	-	-	0	-
BIR1	YJR089W	830(S) / 831(S)	2	- / -			-	0	-	0.261712	3	0.73367	-	0	-	-	0	-	-	0	-	-	0	-	-	0	-	-	0	-
BIR1	YJR089W	831(S)	1	-			-1.18835	1	-	-0.578072	3	0.145944	-	0	-	-0.196502	1	-	-	0	-	-	0	-	-0.117987	2	0.300698	-	0	-
BIT2	YBR270C	10(S)	1	-			-	0	-	-	0	-	1.28895	1	-	-	0	-	0.735701	1	-	-0.440573	1	-	-	0	-	-	0	-
BIT2	YBR270C	12(T)	1	-			0.383083	1	-	0.903791	1	-	-	0	-	-	0	-	-	0	-	-	0	-	-	0	-	-	0	-
BIT2	YBR270C	12(T) / 15(S)	2	- / -			1.43491	1	-	-	0	-	-	0	-	-	0	-	-	0	-	-	0	-	-	0	-	-	0	-
BIT2	YBR270C	137(S)	1	-			1.56551	1	-	-	0	-	1.34015	1	-	-	0	-	-	0	-	-	0	-	-	0	-	-	0	-
BIT2	YBR270C	137(S) / 140(T)	2	- / -			-	0	-	-	0	-	2.30015	1	-	-	0	-	-	0	-	-	0	-	0.926553	1	-	-	0	-
BIT2	YBR270C	15(S)	1	-			-	0	-	-	0	-	-	0	-	-	0	-	-	0	-	-	0	-	-	0	-	0.133849	1	-
BIT2	YBR270C	165(S)	1	-			-	0	-	-	0	-	-0.526414	1	-	-	0	-	-	0	-	-	0	-	-	0	-	-	0	-
BIT2	YBR270C	170(S)	1	-			1.24066	1	-	-	0	-	-	0	-	-	0	-	-	0	-	-	0	-	-	0	-	-	0	-
BIT61	YJL058C	100(S) / 103(S)	2	- / -			-	0	-	-	0	-	-	0	-	-	0	-	-	0	-	-	0	-	-0.221358	1	-	-	0	-
BIT61	YJL058C	124(S) / 127(T)	2	- / -			-	0	-	-	0	-	0.173125	1	-	-	0	-	-	0	-	-	0	-	-	0	-	-	0	-
BIT61	YJL058C	139(S)	1	-			0.178193	2	0.253624	0.162312	4	0.375152	0.303666	2	0.442328	-0.246717	1	-	-0.296498	2	0.605307	0.0139347	2	0.00544948	0.547175	3	0.412451	0.0756564	1	-
BIT61	YJL058C	139(S) / 144(S)	2	- / -			0.165489	5	0.094948	0.0538156	4	0.153052	0.43478	2	0.21795	0.0832825	3	0.136315	-0.40051	2	0.28096	-0.217244	2	0.0180389	-0.0758588	4	0.194323	-	0	-
BIT61	YJL058C	140(S) / 144(S)	2	- / -			-	0	-	-	0	-	0.680864	1	-	-	0	-	0.228202	1	-	-	0	-	-	0	-	-	0	-
BIT61	YJL058C	144(S)	1	-			0.144213	1	-	-0.732643	4	0.300629	0.116472	2	0.222958	-	0	-	0.812086	2	0.261145	0.177543	2	0.0597346	-0.366728	3	0.30846	0.0756564	1	-
BIT61	YJL058C	149(S)	1	-			-	0	-	1.06547	1	-	-	0	-	-	0	-	-	0	-	-	0	-	-	0	-	-	0	-
BIT61	YJL058C	164(S)	1	-			0.0245622	1	-	-1.00822	1	-	0.989625	1	-	-	0	-	-	0	-	-0.207495	1	-	-	0	-	-	0	-
BIT61	YJL058C	59(S)	1	-			0.14161	3	0.157229	-0.0883991	3	0.180538	0.493658	2	0.11798	-0.54443	1	-	-0.133346	2	0.195268	-0.0170792	2	0.132711	-0.0296948	1	-	-	0	-
BIT61	YJL058C	71(S)	1	SP			-	0	-	-	0	-	-	0	-	-	0	-	-	0	-	-	0	-	-	0	-	0.237751	1	-
BIT61	YJL058C	73(S)	1	-			-	0	-	-	0	-	-	0	-	-	0	-	-	0	-	-	0	-	-	0	-	0.115034	1	-
BIT61	YJL058C	97(S)	1	-			-	0	-	2.07147	1	-	-	0	-	-	0	-	-	0	-	-	0	-	-	0	-	-	0	-
BLM10	YFL007W	1039(T)	1	-	-		-	0	-	-0.270651	1	-	-	0	-	-	0	-	-	0	-	-	0	-	-	0	-	-	0	-
BLM10	YFL007W	1041(S)	1	-	-		-	0	-	-0.100631	3	1.17704	-	0	-	0.192253	1	-	-	0	-	-	0	-	-	0	-	-0.00329288	1	-
BLM10	YFL007W	11(S)	1	SP	-		1.25281	1	-	0.61529	4	0.176316	0.476257	2	0.162497	-0.56711	1	-	-	0	-	-	0	-	-0.0389835	2	0.128467	-0.538278	1	-
BLM10	YFL007W	29(S)	1	SP	-		-	0	-	-0.79064	2	3.07542	-	0	-	-	0	-	-	0	-	-	0	-	-1.0373	1	-	-0.49935	1	-
BLM10	YFL007W	29(S) / 36(S)	2	SP / -	-		-	0	-	3.67815	1	-	-	0	-	-	0	-	-	0	-	-	0	-	-	0	-	-	0	-
BLM10	YFL007W	35(S)	1	-	-		-	0	-	1.47817	1	-	-	0	-	-	0	-	-	0	-	-	0	-	-	0	-	-	0	-
BLM10	YFL007W	491(T) / 497(Y) / 502(S)	3	- / - / -	-		0.476819	1	-	-	0	-	-	0	-	-	0	-	-	0	-	-	0	-	-	0	-	-	0	-
BLM10	YFL007W	56(S)	1	SP	-		-	0	-	-	0	-	-	0	-	-	0	-	-	0	-	-	0	-	-	0	-	0.00736869	1	-
BLM10	YFL007W	62(S)	1	-	-		-	0	-	-0.657009	1	-	-	0	-	1.20828	1	-	-	0	-	-	0	-	0.269236	1	-	0.124063	1	-
BLM10	YFL007W	62(S) / 64(T)	2	- / TP	-		1.11276	1	-	1.27563	4	0.334526	-	0	-	-0.509744	3	0.162171	-	0	-	-	0	-	0.491269	2	0.100473	-	0	-
BLM10	YFL007W	64(T)	1	TP	-		-	0	-	-0.412175	2	0.589738	-	0	-	-	0	-	-	0	-	-	0	-	-0.420923	2	0.412721	0.319955	1	-
BLS1	YLR408C	33(S)	1	SP			2.33228	1	-	-	0	-	-	0	-	-	0	-	-	0	-	-	0	-	-	0	-	-	0	-
BMH1	YER177W	104(S)	1	-			0.390108	3	0.214277	-	0	-	0.19892	2	0.0738315	-	0	-	0.084998	1	-	-0.0271347	1	-	-	0	-	-0.0260595	1	-
BMH1	YER177W	108(S)	1	-			-	0	-	-	0	-	0.486471	1	-	-	0	-	-	0	-	-	0	-	-	0	-	-	0	-
BMH1	YER177W	139(S)	1	-			-0.0826913	1	-	-	0	-	-	0	-	-	0	-	-	0	-	-	0	-	-	0	-	-	0	-
BMH1	YER177W	210(T)	1	-			-	0	-	-	0	-	-	0	-	-	0	-	0.0280033	2	0.0939388	0.00944344	1	-	-	0	-	-	0	-
BMH1	YER177W	212(S)	1	-			0.450106	3	0.191963	0.41356	2	0.0883335	0.183172	2	0.173078	-	0	-	0.166736	2	0.0067537	-0.0531023	2	0.00329448	0.586655	1	-	-	0	-
BMH1	YER177W	238(S)	1	-			-0.401739	1	-	-	0	-	-0.434688	1	-	-	0	-	-0.0139232	1	-	-0.0117941	1	-	0.257647	1	-	-	0	-
BMH1	YER177W	47(S)	1	-			0.588203	1	-	0.0991813	1	-	-	0	-	-	0	-	-	0	-	-	0	-	-	0	-	-	0	-
BMH1	YER177W	65(S)	1	-			-0.187256	1	-	-	0	-	-0.43719	1	-	-	0	-	-	0	-	0.0720831	1	-	-0.0092726	1	-	-	0	-
BMH1	YER177W	66(S)	1	-			-0.0290365	1	-	-	0	-	-	0	-	-	0	-	-	0	-	-	0	-	-	0	-	-	0	-
BMH1	YER177W	73(S)	1	-			0.426823	1	-	0.315608	4	1.06516	-0.537175	2	1.62867	0.209424	1	-	-	0	-	-0.936738	2	1.15253	0.475977	3	0.433359	-	0	-
BMS1	YPL217C	398(T) / 402(S)	2	- / -			-0.0832772	5	0.11193	-	0	-	-0.140718	2	0.0659744	-	0	-	-0.0222326	2	0.0274575	-0.0114795	2	0.0598726	-0.0253446	2	0.00154009	-	0	-
BMS1	YPL217C	4(S)	1	-			-	0	-	-	0	-	-	0	-	-	0	-	-4.69447	1	-	-	0	-	-	0	-	-	0	-
BMS1	YPL217C	402(S) / 406(S)	2	- / -			-0.158384	2	0.0110177	-	0	-	-	0	-	-	0	-	-0.0622402	1	-	-	0	-	-	0	-	-	0	-
BMS1	YPL217C	438(S)	1	-			-	0	-	-	0	-	-	0	-	-	0	-	-	0	-	-	0	-	-0.286435	1	-	-	0	-
BMS1	YPL217C	478(S)	1	-			0.151698	1	-	-0.0350089	3	0.0719166	0.281369	1	-	-0.166645	3	0.102923	-0.0212417	2	0.110592	-0.150349	2	0.0178915	-	0	-	0.0103555	1	-
BMS1	YPL217C	478(S) / 484(T)	2	- / -			-0.013232	1	-	-	0	-	-	0	-	-	0	-	-	0	-	-	0	-	-	0	-	-	0	-
BMS1	YPL217C	478(S) / 492(S)	2	- / -			-0.115825	1	-	-	0	-	-	0	-	-	0	-	-	0	-	-0.322098	1	-	0.0693308	1	-	-	0	-
BMS1	YPL217C	504(T)	1	-			0.236628	1	-	-	0	-	-0.000304776	2	0.235649	-	0	-	-0.0276532	1	-	0.263698	2	0.209997	-0.104953	2	0.0322405	-	0	-
BMS1	YPL217C	578(S)	1	-			0.256265	1	-	-	0	-	0.496152	1	-	-	0	-	0.0428221	1	-	-	0	-	-0.432272	1	-	-0.0735104	1	-
BMS1	YPL217C	711(T)	1	-			-	0	-	-0.944716	1	-	-	0	-	-	0	-	-	0	-	-	0	-	-	0	-	-	0	-
BMS1	YPL217C	749(T)	1	-			-	0	-	-	0	-	-	0	-	-	0	-	0.0151029	1	-	-	0	-	-	0	-	-	0	-
BNA1	YJR025C	176(S)	1	-			-	0	-	0.0405713	2	2.49041	-	0	-	-	0	-	-	0	-	-	0	-	-	0	-	0.0268745	1	-
BNA1	YJR025C	5(T)	1	TP			-	0	-	-	0	-	-4.01997	1	-	-	0	-	-	0	-	-	0	-	-	0	-	-	0	-
BNA4	YBL098W	253(S) / 257(T)	2	- / -			0.497115	1	-	-	0	-	-	0	-	-	0	-	-	0	-	-	0	-	-	0	-	-	0	-
BNA4	YBL098W	430(T)	1	-			-	0	-	4.40241	2	0.307232	-	0	-	-	0	-	-	0	-	-	0	-	-	0	-	-	0	-
BNA7	YDR428C	9(S)	1	SP			0.676546	5	0.707042	0.280522	4	0.2397	0.190259	2	0.241718	-0.528904	3	0.535154	0.425165	2	0.00920493	-0.141242	2	0.238433	0.925807	5	0.256203	0.0223069	1	-
BNI1	YNL271C	1082(S) / 1085(S)	2	- / -			-	0	-	-	0	-	0.114789	1	-	0.32418	1	-	-	0	-	-	0	-	-	0	-	-	0	-
BNI1	YNL271C	1085(S)	1	-			-	0	-	-	0	-	0.369788	1	-	-	0	-	-	0	-	-	0	-	-	0	-	-	0	-
BNI1	YNL271C	1089(S)	1	-			-	0	-	-	0	-	0.975441	1	-	-	0	-	-	0	-	-	0	-	-	0	-	-	0	-
BNI1	YNL271C	1129(T)	1	-			-	0	-	-0.0189985	1	-	-	0	-	-	0	-	-	0	-	-	0	-	-2.39383	2	9.91549	-	0	-
[truncated: 22,670 more rows]
