# Supplementary material for: A phosphatase‐centric mechanism drives stress signaling response
Source: EMBO Rep. 2021 Sep 24;22(11):e52476. doi: 10.15252/embr.202152476 (PMC8567219; doi:10.15252/embr.202152476)
Supplement: Supplementary file 7 — Dataset EV2 [file EMBR-22-e52476-s001.xlsx]

## Sheet: Dataset EV2 description
Dataset EV2: Summary of quantified phosphorylation sites of Gis1 and Rph1 from HB-pulldown MS experiments
	Column Name	Description
	Protein Standard Name	Standard name of protein according to SGD
	Protein Systematic Name	Systematic name of protein according to SGD
	Phospho sites	phosphorylated residues given by position in sequence and phosphorylated amino acid (STY)
	Phospho island ID	sequence regions with one or more phosphorylation sites on overlapping peptides plus their unphosphorylated counterparts (as defined by Langella et al., 2017; Repetto et al., 2018)
	Phospho (STY)	number of phosphorylations
	Phospho site conservation	Homologue sites of Rph1 is given for Gis1, and vice versa (data based on alignment with ClustalO 1.2.4)
	SILAC Ratio	Log2 SILAC ratio in given experimental condition (knock out vs. wild type or stressed vs. unstressed), with purple indicating negative ratios and orange indicating positive ratios.
	Num	number of quantifications per site per experimental condition (across replicates)
	Std	standard deviation of quantifications per site per experimental condition (across replicates)
	* UCG = unphosphorylated counter group; SR = stress response
	Dataset EV2. Summary of quantified phosphorylation sites of Gis1 and Rph1 from HB-pulldown MS experiments upon 15, 30, 60 minutes depletion of Cdc55. The table depicts SILAC log2 ratios from quantified phosphorylation sites and their unphosphorylated counter-peptides across timepoints, as well as the corresponding ratios from MS shotgun experiments. The table also includes phospho island IDs and …

## Sheet: Phosphorylation sites
Protein Standard Name	Protein Systematic Name	Phospho sites	Phospho island ID	Phospho (STY)	Phospho site conservation		HB-purification: 15 min depletion (phospho sites)	15min	15min	HB-purification: 30 min depletion (phospho sites)	30min	30min	HB-purification: 60 min depletion (phospho sites)	60min	60min	HB-purification: 15 min depletion (UCG)	15min	15min	HB-purification: 30 min depletion (UCG)	30min	30min	HB-purification: 60 min depletion (UCG)	60min	60min		Setup cdc55Δ	cdc55D	cdc55D	Setup Cdc55 depletion			Setup SR igo1Δigo2Δ	SR-igoD	SR-igoD	Setup SR (Romanov et al., 2017)	SR	SR
							SILAC Ratio	Num	Std	SILAC Ratio	Num	Std	SILAC Ratio	Num	Std	SILAC Ratio	Num	Std	SILAC Ratio	Num	Std	SILAC Ratio	Num	Std		SILAC Ratio	Num	Std	SILAC Ratio	Num	Std	SILAC Ratio	Num	Std	SILAC Ratio	Num	Std
GIS1	YDR096W	70(S)	1	1	72(S)		-0.00286768	2	0.00102409	0.0692499	3	0.0823426	-0.0129217	3	0.0700551	0.0786539	3	0.0423849	-0.0134756	3	0.0786825	-0.00761379	3	0.0518219		0.422351	1	-	0.490795	2	0.21114	-0.2705	1	-	0.206941	2	0.00204434
GIS1	YDR096W	351(S)	2	1			1.07475	2	1.08966	1.47165	2	0.538442	0.989952	2	0.540849	-0.147978	3	0.218118	-0.363753	3	0.0855009	-0.489063	3	0.0596168		0.511773	2	0.65086	0.465438	4	0.36064	-	0	-	0.127112	1	-
GIS1	YDR096W	353(T)	2	1			-	0	-	0.675974	1	-	-	0	-	-0.147978	3	0.218118	-0.363753	3	0.0855009	-0.489063	3	0.0596168		1.00434	3	0.778156	1.02823	4	0.268054	-1.04113	1	-	1.02193	1	-
GIS1	YDR096W	365(S)	3	1			-	0	-	-	0	-	0.153028	1	-	0.284301	2	0.331792	-0.0720085	2	0.107422	-0.234827	2	0.0862641		-	0	-	-	0	-	-	0	-	-	0	-
GIS1	YDR096W	373(S)	3	1			-	0	-	-	0	-	-	0	-	0.284301	2	0.331792	-0.0720085	2	0.107422	-0.234827	2	0.0862641		1.49755	1	-	-	0	-	-1.8256	1	-	1.06351	1	-
GIS1	YDR096W	374(S)	3	1			-	0	-	-	0	-	1.1983	1	-	0.284301	2	0.331792	-0.0720085	2	0.107422	-0.234827	2	0.0862641		1.93975	1	-	-	0	-	-	0	-	-	0	-
GIS1	YDR096W	398(S)	3	1	405(S)		-	0	-	-	0	-	-	0	-	0.284301	2	0.331792	-0.0720085	2	0.107422	-0.234827	2	0.0862641		3.093	1	-	-	0	-	-	0	-	4.66067	1	-
GIS1	YDR096W	365(S) / 373(S)	3	2			-	0	-	-	0	-	-	0	-	0.284301	2	0.331792	-0.0720085	2	0.107422	-0.234827	2	0.0862641		0.927965	1	-	-	0	-	-	0	-	-	0	-
GIS1	YDR096W	373(S) / 374(S)	3	2			-	0	-	-	0	-	-	0	-	0.284301	2	0.331792	-0.0720085	2	0.107422	-0.234827	2	0.0862641		2.66596	1	-	-	0	-	-	0	-	-	0	-
GIS1	YDR096W	405(T)	4	1			-0.431774	3	0.701381	-0.124837	3	0.381821	0.319786	3	0.742989	0.151687	3	0.129903	-0.239271	3	0.108754	-0.745354	3	0.550084		-	0	-	2.64311	1	-	-	0	-	-	0	-
GIS1	YDR096W	419(T)	4	1			-	0	-	-	0	-	-	0	-	0.151687	3	0.129903	-0.239271	3	0.108754	-0.745354	3	0.550084		-	0	-	-	0	-	-	0	-	2.45197	1	-
GIS1	YDR096W	421(S)	4	1	426(S)		-	0	-	0.735409	1	-	-	0	-	0.151687	3	0.129903	-0.239271	3	0.108754	-0.745354	3	0.550084		1.45205	2	0.244533	-	0	-	-	0	-	0.957168	1	-
GIS1	YDR096W	425(S)	5	1	430(S)		-0.686985	2	0.295777	0.469038	3	0.410661	2.78556	3	3.02366	0.112989	3	0.0717338	-0.276677	3	0.182313	-0.955092	3	0.0438056		1.68219	1	-	3.42855	3	0.232936	-	0	-	3.13508	2	0.30365
GIS1	YDR096W	670(S)	6	1			-0.0837957	2	0.0941633	0.474937	3	0.181409	0.778153	3	0.473707	0.0468798	3	0.0472542	-0.322739	3	0.147745	-0.82101	3	0.444333		1.50217	2	0.976136	2.21383	3	1.04905	-	0	-	1.88274	2	0.0430287
GIS1	YDR096W	690(S)	7	1	584(S)		-	0	-	1.33755	1	-	2.23272	1	-	0.0382889	3	0.143335	-0.182972	3	0.146872	-0.77065	3	0.0575237		1.93286	2	0.485284	-	0	-	-	0	-	3.47981	1	-
GIS1	YDR096W	696(S)	7	1	590(S)		-0.342525	3	0.262463	-0.391365	3	0.2503	-0.718224	3	0.257889	0.0382889	3	0.143335	-0.182972	3	0.146872	-0.77065	3	0.0575237		-0.72812	1	-	0.228135	1	-	-1.26042	1	-	0.206427	2	0.398909
GIS1	YDR096W	694(S) / 696(S)	7	2	588(S) / 590(S)		-0.182301	1	-	-	0	-	-	0	-	0.0382889	3	0.143335	-0.182972	3	0.146872	-0.77065	3	0.0575237		-	0	-	-	0	-	-	0	-	-	0	-
GIS1	YDR096W	734(S)	8	1			2.73821	3	0.260495	2.02526	2	0.303235	2.37028	1	-	-0.371265	3	0.15447	-0.271575	3	0.23806	-0.396625	3	0.140028		1.01122	2	0.210233	1.64725	2	1.71185	-0.445894	1	-	-	0	-
GIS1	YDR096W	745(S)	8	1			-0.40259	1	-	-	0	-	0.813827	1	-	-0.371265	3	0.15447	-0.271575	3	0.23806	-0.396625	3	0.140028		0.996513	1	-	-	0	-	-	0	-	1.5978	2	0.938431
GIS1	YDR096W	747(S)	8	1			-0.291127	3	0.175261	0.140715	3	0.176298	0.25546	3	0.489054	-0.371265	3	0.15447	-0.271575	3	0.23806	-0.396625	3	0.140028		0.998577	2	0.0121684	1.58851	4	0.245301	-0.912681	2	0.0578999	2.18662	2	0.275215
GIS1	YDR096W	734(S) / 745(S)	8	2			-	0	-	-	0	-	-	0	-	-0.371265	3	0.15447	-0.271575	3	0.23806	-0.396625	3	0.140028		-	0	-	2.19985	1	-	-	0	-	-	0	-
GIS1	YDR096W	734(S) / 747(S)	8	2			-	0	-	2.08416	1	-	-	0	-	-0.371265	3	0.15447	-0.271575	3	0.23806	-0.396625	3	0.140028		1.97623	2	1.15546	5.03849	1	-	-2.20632	1	-	-	0	-
GIS1	YDR096W	822(S)	9	1	703(S)		-	0	-	0.954125	1	-	1.25821	1	-	-0.0202368	3	0.0421753	0.0770951	3	0.0326059	0.10711	3	0.115042		1.98022	1	-	0.468059	1	-	-	0	-	-	0	-
RPH1	YER169W	411(T)	2	1	404(T)		-	0	-	-	0	-	-	0	-	0.0562663	3	0.0475563	-0.285064	3	0.0290584	-0.932683	3	0.0335435		-	0	-	-	0	-	-	0	-	1.88829	1	-
RPH1	YER169W	412(S)	2	1			-0.0953072	3	0.378321	0.824342	2	0.245915	1.38272	3	0.474494	0.0562663	3	0.0475563	-0.285064	3	0.0290584	-0.932683	3	0.0335435		2.7818	2	0.121489	2.36121	4	0.506731	-1.20068	1	-	3.55052	2	0.233223
RPH1	YER169W	426(S)	3	1	421(S)		-	0	-	0.254608	2	0.232094	0.53733	1	-	0.0224036	3	0.0244123	-0.586941	3	0.135257	-1.19937	3	0.366008		-	0	-	-	0	-	-	0	-	-	0	-
RPH1	YER169W	429(S)	3	1	424(S)		-	0	-	-	0	-	-	0	-	0.0224036	3	0.0244123	-0.586941	3	0.135257	-1.19937	3	0.366008		-	0	-	-	0	-	-	0	-	0.678648	1	-
RPH1	YER169W	430(S)	3	1	425(S)		-0.16321	3	0.154371	0.640107	3	0.084675	0.636202	3	0.358047	0.0224036	3	0.0244123	-0.586941	3	0.135257	-1.19937	3	0.366008		1.70859	2	0.885542	1.59351	1	-	-1.64524	1	-	1.19452	1	-
RPH1	YER169W	426(S) / 429(S)	3	2	421(S) / 424(S)		-	0	-	1.42053	1	-	-	0	-	0.0224036	3	0.0244123	-0.586941	3	0.135257	-1.19937	3	0.366008		-	0	-	-	0	-	-	0	-	-	0	-
RPH1	YER169W	426(S) / 430(S)	3	2	421(S) / 425(S)		-	0	-	1.39233	1	-	2.33936	1	-	0.0224036	3	0.0244123	-0.586941	3	0.135257	-1.19937	3	0.366008		-	0	-	-	0	-	-	0	-	-	0	-
RPH1	YER169W	429(S) / 430(S)	3	2	424(S) / 425(S)		-	0	-	-	0	-	-	0	-	0.0224036	3	0.0244123	-0.586941	3	0.135257	-1.19937	3	0.366008		3.19573	1	-	-	0	-	-	0	-	-	0	-
RPH1	YER169W	423(S) / 426(S) / 430(S)	3	3	- / 421(S) / 425(S)		-	0	-	-	0	-	-	0	-	0.0224036	3	0.0244123	-0.586941	3	0.135257	-1.19937	3	0.366008		4.08378	1	-	-	0	-	-	0	-	-	0	-
RPH1	YER169W	440(S)	4	1	435(S)		-	0	-	-	0	-	-	0	-	0.00319211	3	0.0228996	0.018011	3	0.0432781	-0.00543051	3	0.0535731		2.9653	1	-	-	0	-	-	0	-	-	0	-
RPH1	YER169W	458(S)	5	1			-	0	-	0.141119	2	0.374127	0.909889	1	-	0.120351	3	0.0543235	-0.0177418	3	0.108502	-0.236649	3	0.0382711		-	0	-	-	0	-	-	0	-	-	0	-
RPH1	YER169W	459(S)	5	1			-0.413553	3	0.400667	0.256976	3	0.467734	1.02037	3	0.15682	0.120351	3	0.0543235	-0.0177418	3	0.108502	-0.236649	3	0.0382711		2.2453	3	0.173026	0.793536	3	0.454736	-	0	-	1.39605	1	-
RPH1	YER169W	555(S)	6	1	664(S)		-	0	-	-	0	-	-	0	-	-0.130853	3	0.0817463	-0.522851	3	0.121867	-1.50654	3	0.882491		1.84637	1	-	-	0	-	-	0	-	-	0	-
RPH1	YER169W	557(S)	6	1			-	0	-	0.872025	3	0.610897	1.13279	2	0.297261	-0.130853	3	0.0817463	-0.522851	3	0.121867	-1.50654	3	0.882491		3.25536	1	-	-	0	-	-	0	-	-	0	-
RPH1	YER169W	561(S)	6	1			-0.0960619	3	0.236092	-0.289558	3	0.049584	-0.659454	3	0.420787	-0.130853	3	0.0817463	-0.522851	3	0.121867	-1.50654	3	0.882491		0.233061	2	0.737558	0.997164	2	0.536087	-	0	-	0.555772	1	-
RPH1	YER169W	555(S) / 561(S)	6	2	664(S) / -		-	0	-	-	0	-	-	0	-	-0.130853	3	0.0817463	-0.522851	3	0.121867	-1.50654	3	0.882491		3.48304	1	-	-	0	-	-	0	-	-	0	-
RPH1	YER169W	557(S) / 561(S)	6	2			-0.0908613	3	0.0852783	1.06175	3	0.122709	1.69252	3	0.448492	-0.130853	3	0.0817463	-0.522851	3	0.121867	-1.50654	3	0.882491		2.90106	5	0.536909	2.94183	3	0.69016	-2.00562	3	0.213168	2.56276	1	-
RPH1	YER169W	557(S) / 561(S) / 568(S)	6	3	- / - / 674(S)		-	0	-	-	0	-	-	0	-	-0.130853	3	0.0817463	-0.522851	3	0.121867	-1.50654	3	0.882491		3.88306	1	-	-	0	-	-	0	-	-	0	-
RPH1	YER169W	575(S)	7	1			-0.82107	3	0.362641	-0.920646	3	0.390047	-1.24402	2	0.47342	0.227276	3	0.453057	-0.31402	3	0.367319	-1.50928	3	0.0892628		-	0	-	-	0	-	-	0	-	-0.0634886	2	0.453225
RPH1	YER169W	575(S) / 584(S)	7	2	- / 690(S)		-	0	-	-	0	-	-	0	-	0.227276	3	0.453057	-0.31402	3	0.367319	-1.50928	3	0.0892628		1.15623	1	-	1.78998	1	-	-	0	-	-	0	-
RPH1	YER169W	587(S)	8	1			-0.630969	1	-	-	0	-	-	0	-	0.144322	3	0.512162	-0.282277	3	0.46873	-1.45007	3	0.374264		-	0	-	-	0	-	-	0	-	-	0	-
RPH1	YER169W	590(S)	8	1	696(S)		-0.509032	3	0.178358	-0.758912	3	0.297529	-1.4062	2	0.75327	0.144322	3	0.512162	-0.282277	3	0.46873	-1.45007	3	0.374264		0.695018	1	-	-	0	-	-	0	-	1.43382	1	-
RPH1	YER169W	588(S) / 590(S)	8	2	694(S) / 696(S)		-0.22388	1	-	-0.916799	1	-	-	0	-	0.144322	3	0.512162	-0.282277	3	0.46873	-1.45007	3	0.374264		-	0	-	-	0	-	-0.784244	2	0.127223	-	0	-
RPH1	YER169W	652(S)	9	1			0.475357	3	0.0850338	0.396066	3	0.109058	0.309671	3	0.206226	-0.172653	3	0.15802	6.6407e-05	3	0.224547	0.152575	3	0.0397304		-	0	-	-	0	-	-	0	-	-	0	-
RPH1	YER169W	668(S)	10	1			-0.47578	2	0.526452	0.019579	2	0.0755287	0.94119	1	-	-0.213554	3	0.146358	-0.504293	3	0.104967	-0.818011	3	0.205498		-	0	-	-	0	-	-	0	-	-	0	-
RPH1	YER169W	677(S)	10	1			0.671764	1	-	-	0	-	-	0	-	-0.213554	3	0.146358	-0.504293	3	0.104967	-0.818011	3	0.205498		-	0	-	-	0	-	-	0	-	-	0	-
RPH1	YER169W	688(S)	10	1			0.168491	1	-	-	0	-	1.0377	2	0.578031	-0.213554	3	0.146358	-0.504293	3	0.104967	-0.818011	3	0.205498		-	0	-	-	0	-	-	0	-	-	0	-
RPH1	YER169W	689(S)	10	1			0.40559	3	0.249818	0.688779	3	0.0886321	0.759655	3	0.445768	-0.213554	3	0.146358	-0.504293	3	0.104967	-0.818011	3	0.205498		2.61824	1	-	2.11547	4	0.421355	-	0	-	-	0	-
RPH1	YER169W	688(S) / 689(S)	10	2			-	0	-	-	0	-	-	0	-	-0.213554	3	0.146358	-0.504293	3	0.104967	-0.818011	3	0.205498		2.5752	1	-	-	0	-	-	0	-	-	0	-
