# Supplementary material for: A phosphatase‐centric mechanism drives stress signaling response
Source: EMBO Rep. 2021 Sep 24;22(11):e52476. doi: 10.15252/embr.202152476 (PMC8567219; doi:10.15252/embr.202152476)
Supplement: Supplementary file 8 — Dataset EV3 [file EMBR-22-e52476-s010.xlsx]

## Sheet: Dataset EV3 description
Dataset EV3: Detailed description of mass spectrometer acquisition settings of individual raw files.
	Column headers	Description
	Experiment	Experiment name used in the MaxQuant analysis
	Filename	Name of the Thermo mass spectra file
	Mass spectrometer	Type of used mass spectrometer
	TopX	Number of precursors selected for MS2 per MS1 cycle
	Fragmentation	Fragmentation mode
	NCE	Normalized collision energy
	DynEx (s)	Dynamic exclusion time of selected precursor m/z in seconds
	Run Time (min)	MS aquisition time in minutes
	MS1 res (k)	MS1 resolution in thousand
	MS1 AGC	MS1 Automatic Gain Control (targeted number of ions)
	MS2 res (k)	MS2 resolution in thousand
	MS2 AGC	MS2 Automatic Gain Control (targeted number of ions)
	MS2 max IT (ms)	MS2 maximum allowed ion injection time in milliseconds
	Fragmentation method	Description
	CID	Collission-induced dissociation
	ETD	Electron-transfer dissociation
	HCD	Higher-energy collisional dissociation
	CID / ETD	For precursors with a charge state of 2 CID is used, for a charge state > 2 ETD is used
	CID + ETD	For each selected precursor two MS2 scans are aquired, one using CID and one using ETD for fragmentation
	CID (MSA)	CID using multi stage activation of the precursor, considering neutral losses of 98, 49 and 32.6 m/z
	CID (MS3)	Precursor neutral losses of 98, 49 and 32.6 m/z in the MS2 spectrum triggers an MS3 spectrum
	Parameter explanations	Description
	MS2 res (k) = ITMS	MS2 analysis was performed in the linear ion trap mass spectrometer
	TopX = cycle time	For MS2 aquisition with the Lumos no TopX method was used but maximum MS1 cycle times were defined

## Sheet: MS settings
Setup	Experiment	Filename	Mass spectrometer	TopX	Fragmentation	NCE	DynEx (s)	Run Time (min)	MS1 res (k)	MS1 AGC	MS2 res (k)	MS2 AGC	MS2 max IT (ms)
cdc55D	B_cdc55	100611V_WR_cdc55_nostr_LysC_DDDT_100505.raw	LTQ Orbitrap Velos	10	CID / ETD	35	120	160	60	1000000	ITMS	5000	50
cdc55D	B_cdc55	100611V_WR_cdc55_nostr_LysC_DDDT_nocharge_100505.raw	LTQ Orbitrap Velos	10	CID / ETD	35	120	160	60	1000000	ITMS	5000	50
cdc55D	B_cdc55	101029V_WR_cdc55_nostress_100505.raw	LTQ Orbitrap Velos	20	CID	35	180	175	60	1000000	ITMS	5000	50
cdc55D	D_cdc55	100618V_cdc55_nostress_LysC_K_100523_2chCID.raw	LTQ Orbitrap Velos	20	CID / ETD	35	180	165	60	1000000	ITMS	5000	50
cdc55D	D_cdc55	100618V_cdc55_nostress_LysC_K_100523_DDDT.raw	LTQ Orbitrap Velos	20	CID / ETD	35	120	165	60	1000000	ITMS	5000	50
cdc55D	D_cdc55	100618V_cdc55_nostress_LysC_K_100523_ETDCID.raw	LTQ Orbitrap Velos	10	CID + ETD	35	120	165	60	1000000	ITMS	5000	50
cdc55D	E_cdc55	100531V_WR_cdc55_nostr_LysC_Kheavy_CIDETD.raw	LTQ Orbitrap Velos	10	CID + ETD	35	120	165	60	1000000	ITMS	5000	50
cdc55D	E_cdc55	100531V_WR_cdc55_nostr_LysC_Kheavy_DDDT.raw	LTQ Orbitrap Velos	20	CID / ETD	35	120	165	60	1000000	ITMS	5000	50
cdc55D	G_cdc55	101029V_WR_cdc55_GPH1_lysC_101004.raw	LTQ Orbitrap Velos	20	CID	35	180	175	60	1000000	ITMS	5000	50
cdc55D	G_cdc55	101029V_WR_cdc55_GPH2_lysC_101004.raw	LTQ Orbitrap Velos	20	CID	35	180	175	60	1000000	ITMS	5000	50
cdc55D	J_cdc55	111227V_Ammerer_WR_cdc55_SILAC_TiO2_33.raw	LTQ Orbitrap Velos	20	CID (MS3)	35	120	210	60	1000000	ITMS	1000	100
cdc55D	J_cdc55	111124Q_Ammerer_Reiter_cdc55_TiO2.raw	Q Exactive	10	HCD	30	60	210	70	1000000	17.5	1000000	120
cdc55D	01_cdc55	20130429_Velos2_RSLC-5_Hollenstein_Ammerer_MFPL_shotgun_SILAC_1_1ug.raw	LTQ Orbitrap Velos	12	CID	35	30	140	60	1000000	ITMS	10000	100
cdc55D	01_cdc55	20130315_Velos1_RSLC-2_Hollenstein_Ammerer_MFPL_shotgun_cdc55_nostress_TiO2_GPF1.raw	LTQ Orbitrap Velos	12	CID (MSA)	35	60	200	60	1000000	ITMS	10000	100
cdc55D	01_cdc55	20130315_Velos1_RSLC-2_Hollenstein_Ammerer_MFPL_shotgun_cdc55_nostress_TiO2_GPF2.raw	LTQ Orbitrap Velos	12	CID (MSA)	35	60	200	60	1000000	ITMS	10000	100
cdc55D	01_cdc55	20130315_Velos1_RSLC-2_Hollenstein_Ammerer_MFPL_shotgun_cdc55_nostress_TiO2_GPF3.raw	LTQ Orbitrap Velos	12	CID (MSA)	35	60	200	60	1000000	ITMS	10000	100
cdc55D	01_cdc55	20130315_Velos1_RSLC-2_Hollenstein_Ammerer_MFPL_shotgun_cdc55_nostress_TiO2_GPF4.raw	LTQ Orbitrap Velos	12	CID (MSA)	35	60	200	60	1000000	ITMS	10000	100
cdc55D	04_cdc55	20130522_Velos2_RSLC5_Hollenstein_Ammerer_MFPL_shotgun_SILAC_cdc55.raw	LTQ Orbitrap Velos	12	CID	35	60	140	60	1000000	ITMS	10000	100
cdc55D	04_cdc55	20130603_Velos2_RSLC5_Hollenstein_Ammerer_MFPL_shotgun_cdc55_TiO2_1per.raw	LTQ Orbitrap Velos	12	CID	35	60	140	60	1000000	ITMS	10000	100
cdc55D	04_cdc55	20130604_Velos2_RSLC5_Hollenstein_Ammerer_MFPL_shotgun_cdc55_SCX_F11_100per.raw	LTQ Orbitrap Velos	12	CID (MSA)	35	60	200	60	1000000	ITMS	10000	100
cdc55D	04_cdc55	20130607_Velos2_RSLC5_Hollenstein_Ammerer_MFPL_shotgun_cdc55_SCX_F0_2per.raw	LTQ Orbitrap Velos	12	CID (MSA)	35	60	200	60	1000000	ITMS	10000	100
cdc55D	04_cdc55	20130617_Velos2_RSLC5_Hollenstein_Ammerer_MFPL_shotgun_cdc55_SCX_F08_20per.raw	LTQ Orbitrap Velos	12	CID (MSA)	35	60	200	60	1000000	ITMS	10000	100
cdc55D	04_cdc55	20130617_Velos2_RSLC5_Hollenstein_Ammerer_MFPL_shotgun_cdc55_SCX_F09_20per.raw	LTQ Orbitrap Velos	12	CID (MSA)	35	60	200	60	1000000	ITMS	10000	100
cdc55D	04_cdc55	20130617_Velos2_RSLC5_Hollenstein_Ammerer_MFPL_shotgun_cdc55_SCX_F10_20per.raw	LTQ Orbitrap Velos	12	CID (MSA)	35	60	200	60	1000000	ITMS	10000	100
cdc55D	04_cdc55	20130617_Velos2_RSLC5_Hollenstein_Ammerer_MFPL_shotgun_cdc55_SCX_F12_20per.raw	LTQ Orbitrap Velos	12	CID (MSA)	35	60	200	60	1000000	ITMS	10000	100
cdc55D	04_cdc55	20130628_Velos2_RSLC5_Hollenstein_Ammerer_MFPL_shotgun_cdc55_SCX_F13_20per.raw	LTQ Orbitrap Velos	12	CID (MSA)	35	60	200	60	1000000	ITMS	10000	100
cdc55D	04_cdc55	20130628_Velos2_RSLC5_Hollenstein_Ammerer_MFPL_shotgun_cdc55_SCX_F14_20per.raw	LTQ Orbitrap Velos	12	CID (MSA)	35	60	200	60	1000000	ITMS	10000	100
cdc55D	04_cdc55	20130628_Velos2_RSLC5_Hollenstein_Ammerer_MFPL_shotgun_cdc55_SCX_F15_20per.raw	LTQ Orbitrap Velos	12	CID (MSA)	35	60	200	60	1000000	ITMS	10000	100
cdc55D	04_cdc55	20130628_Velos2_RSLC5_Hollenstein_Ammerer_MFPL_shotgun_cdc55_SCX_F16_20per.raw	LTQ Orbitrap Velos	12	CID (MSA)	35	60	200	60	1000000	ITMS	10000	100
cdc55D	04_cdc55	20130724_Velos2_RSLC5_Hollenstein_Ammerer_MFPL_shotgun_cdc55_SCX_F17_20per.raw	LTQ Orbitrap Velos	12	CID (MSA)	35	60	200	60	1000000	ITMS	10000	100
cdc55D	04_cdc55	20130724_Velos2_RSLC5_Hollenstein_Ammerer_MFPL_shotgun_cdc55_SCX_F18_20per.raw	LTQ Orbitrap Velos	12	CID (MSA)	35	60	200	60	1000000	ITMS	10000	100
cdc55D	04_cdc55	20130724_Velos2_RSLC5_Hollenstein_Ammerer_MFPL_shotgun_cdc55_SCX_F19_20per.raw	LTQ Orbitrap Velos	12	CID (MSA)	35	60	200	60	1000000	ITMS	10000	100
cdc55D	04_cdc55	20130724_Velos2_RSLC5_Hollenstein_Ammerer_MFPL_shotgun_cdc55_SCX_F20_20per.raw	LTQ Orbitrap Velos	12	CID (MSA)	35	60	200	60	1000000	ITMS	10000	100
cdc55D	04_cdc55	20130726_Velos2_RSLC5_Hollenstein_Ammerer_MFPL_shotgun_cdc55_SCX_F21_20per.raw	LTQ Orbitrap Velos	12	CID (MSA)	35	60	200	60	1000000	ITMS	10000	100
cdc55D	04_cdc55	20130726_Velos2_RSLC5_Hollenstein_Ammerer_MFPL_shotgun_cdc55_SCX_F22_20per.raw	LTQ Orbitrap Velos	12	CID (MSA)	35	60	200	60	1000000	ITMS	10000	100
cdc55D	04_cdc55	20130726_Velos2_RSLC5_Hollenstein_Ammerer_MFPL_shotgun_cdc55_SCX_F23_20per.raw	LTQ Orbitrap Velos	12	CID (MSA)	35	60	200	60	1000000	ITMS	10000	100
cdc55D	04_cdc55	20130726_Velos2_RSLC5_Hollenstein_Ammerer_MFPL_shotgun_cdc55_SCX_F24_20per.raw	LTQ Orbitrap Velos	12	CID (MSA)	35	60	200	60	1000000	ITMS	10000	100
cdc55D	04_cdc55	20130726_Velos2_RSLC5_Hollenstein_Ammerer_MFPL_shotgun_cdc55_SCX_F25_20per.raw	LTQ Orbitrap Velos	12	CID (MSA)	35	60	200	60	1000000	ITMS	10000	100
cdc55D	04_cdc55	20130726_Velos2_RSLC5_Hollenstein_Ammerer_MFPL_shotgun_cdc55_SCX_F26_20per.raw	LTQ Orbitrap Velos	12	CID (MSA)	35	60	200	60	1000000	ITMS	10000	100
cdc55D	04_cdc55	20130726_Velos2_RSLC5_Hollenstein_Ammerer_MFPL_shotgun_cdc55_SCX_F27_20per.raw	LTQ Orbitrap Velos	12	CID (MSA)	35	60	200	60	1000000	ITMS	10000	100
cdc55D	04_cdc55	20130726_Velos2_RSLC5_Hollenstein_Ammerer_MFPL_shotgun_cdc55_SCX_F28_20per.raw	LTQ Orbitrap Velos	12	CID (MSA)	35	60	200	60	1000000	ITMS	10000	100
cdc55D	04_cdc55	20130726_Velos2_RSLC5_Hollenstein_Ammerer_MFPL_shotgun_cdc55_SCX_F29_20per.raw	LTQ Orbitrap Velos	12	CID (MSA)	35	60	200	60	1000000	ITMS	10000	100
cdc55D	04_cdc55	20130726_Velos2_RSLC5_Hollenstein_Ammerer_MFPL_shotgun_cdc55_SCX_F30_20per.raw	LTQ Orbitrap Velos	12	CID (MSA)	35	60	200	60	1000000	ITMS	10000	100
cdc55D	04_cdc55	20130726_Velos2_RSLC5_Hollenstein_Ammerer_MFPL_shotgun_cdc55_SCX_F31_20per.raw	LTQ Orbitrap Velos	12	CID (MSA)	35	60	200	60	1000000	ITMS	10000	100
cdc55D	04_cdc55	20130729_Velos2_RSLC5_Hollenstein_Ammerer_MFPL_shotgun_cdc55_SCX_F32_50per.raw	LTQ Orbitrap Velos	12	CID (MSA)	35	60	200	60	1000000	ITMS	10000	100
cdc55D	04_cdc55	20130729_Velos2_RSLC5_Hollenstein_Ammerer_MFPL_shotgun_cdc55_SCX_F33_50per.raw	LTQ Orbitrap Velos	12	CID (MSA)	35	60	200	60	1000000	ITMS	10000	100
cdc55D	04_cdc55	20130729_Velos2_RSLC5_Hollenstein_Ammerer_MFPL_shotgun_cdc55_SCX_F34_50per.raw	LTQ Orbitrap Velos	12	CID (MSA)	35	60	200	60	1000000	ITMS	10000	100
cdc55D	04_cdc55	20130729_Velos2_RSLC5_Hollenstein_Ammerer_MFPL_shotgun_cdc55_SCX_F35_50per.raw	LTQ Orbitrap Velos	12	CID (MSA)	35	60	200	60	1000000	ITMS	10000	100
cdc55D	04_cdc55	20130731_Velos2_RSLC5_Hollenstein_Ammerer_MFPL_shotgun_cdc55_SCX_F1-7_50per.raw	LTQ Orbitrap Velos	12	CID (MSA)	35	60	200	60	1000000	ITMS	10000	100
cdc55D	07_cdc55	20131010_Velos1_RSLC2_Hollenstein_Ammerer_MFPL_shotgun_cdc55_silac07_digest_500ng.raw	LTQ Orbitrap Velos	12	CID (MSA)	35	60	200	60	1000000	ITMS	10000	200
cdc55D	07_cdc55	20131010_Velos1_RSLC2_Hollenstein_Ammerer_MFPL_shotgun_cdc55_silac07_tio2_2per.raw	LTQ Orbitrap Velos	12	CID (MSA)	35	60	200	60	1000000	ITMS	10000	200
cdc55D	07_cdc55	20131014_Velos1_RSLC2_Hollenstein_Ammerer_MFPL_shotgun_cdc55_silac07_scx03_75per.raw	LTQ Orbitrap Velos	12	CID (MSA)	35	60	200	60	1000000	ITMS	10000	200
cdc55D	07_cdc55	20131014_Velos1_RSLC2_Hollenstein_Ammerer_MFPL_shotgun_cdc55_silac07_scx04_100per.raw	LTQ Orbitrap Velos	12	CID (MSA)	35	60	200	60	1000000	ITMS	10000	200
cdc55D	07_cdc55	20131014_Velos1_RSLC2_Hollenstein_Ammerer_MFPL_shotgun_cdc55_silac07_scx05_100per.raw	LTQ Orbitrap Velos	12	CID (MSA)	35	60	200	60	1000000	ITMS	10000	200
cdc55D	07_cdc55	20131014_Velos2_RSLC5_Hollenstein_Ammerer_MFPL_shotgun_cdc55_silac07_scx09_100per.raw	LTQ Orbitrap Velos	12	CID (MSA)	35	60	200	60	1000000	ITMS	10000	200
cdc55D	07_cdc55	20131014_Velos2_RSLC5_Hollenstein_Ammerer_MFPL_shotgun_cdc55_silac07_scx10_100per.raw	LTQ Orbitrap Velos	12	CID (MSA)	35	60	200	60	1000000	ITMS	10000	200
cdc55D	07_cdc55	20131016_Velos1_RSLC2_Hollenstein_Ammerer_MFPL_shotgun_cdc55_silac07_scx06_100per.raw	LTQ Orbitrap Velos	12	CID (MSA)	35	60	200	60	1000000	ITMS	10000	200
cdc55D	07_cdc55	20131016_Velos1_RSLC2_Hollenstein_Ammerer_MFPL_shotgun_cdc55_silac07_scx07_100per.raw	LTQ Orbitrap Velos	12	CID (MSA)	35	60	200	60	1000000	ITMS	10000	200
cdc55D	07_cdc55	20131017_Velos1_RSLC2_Hollenstein_Ammerer_MFPL_shotgun_cdc55_silac07_scx08_100per.raw	LTQ Orbitrap Velos	12	CID (MSA)	35	60	200	60	1000000	ITMS	10000	200
cdc55D	07_cdc55	20131017_Velos1_RSLC2_Hollenstein_Ammerer_MFPL_shotgun_cdc55_silac07_scx11_100per.raw	LTQ Orbitrap Velos	12	CID (MSA)	35	60	200	60	1000000	ITMS	10000	200
cdc55D	07_cdc55	20131017_Velos1_RSLC2_Hollenstein_Ammerer_MFPL_shotgun_cdc55_silac07_scx12_100per.raw	LTQ Orbitrap Velos	12	CID (MSA)	35	60	200	60	1000000	ITMS	10000	200
cdc55D	07_cdc55	20131018_Velos1_RSLC2_Hollenstein_Ammerer_MFPL_shotgun_cdc55_silac07_scx01_50per.raw	LTQ Orbitrap Velos	12	CID (MSA)	35	60	200	60	1000000	ITMS	10000	200
cdc55D	07_cdc55	20131018_Velos1_RSLC2_Hollenstein_Ammerer_MFPL_shotgun_cdc55_silac07_scx02_30per.raw	LTQ Orbitrap Velos	12	CID (MSA)	35	60	200	60	1000000	ITMS	10000	200
cdc55-degron	01_cdc55_degron	20160909_QexHF2_RSLC8_Gerecova_Ammerer_MFPL_pp2a_s8_digest_D1_1yg.raw	Q Exactive HF	16	HCD	28	30	200	120	3000000	30	1000000	60
cdc55-degron	01_cdc55_degron	20160909_QexHF2_RSLC8_Gerecova_Ammerer_MFPL_pp2a_tio2_id_elu1_D1_2per.raw	Q Exactive HF	7	HCD	28	20	80	120	3000000	30	100000	200
cdc55-degron	01_cdc55_degron	20160826_QexHF4_RSLC4_Gerecova_Ammerer_MFPL_pp2a_tio2_id_elu2_4_1per.raw	Q Exactive HF	7	HCD	28	20	80	120	3000000	30	100000	200
cdc55-degron	01_cdc55_degron	20161013_QexHF4_RSLC4_Gerecova_Ammerer_MFPL_pp2a_cdc55_degron_1_scx_01_15per.raw	Q Exactive HF	10	HCD	28	20	110	120	3000000	60	100000	120
cdc55-degron	01_cdc55_degron	20161013_QexHF4_RSLC4_Gerecova_Ammerer_MFPL_pp2a_cdc55_degron_1_scx_02_50per.raw	Q Exactive HF	10	HCD	28	20	110	120	3000000	60	100000	120
cdc55-degron	01_cdc55_degron	20161013_QexHF4_RSLC4_Gerecova_Ammerer_MFPL_pp2a_cdc55_degron_1_scx_03_100per.raw	Q Exactive HF	10	HCD	28	20	110	120	3000000	60	100000	120
cdc55-degron	01_cdc55_degron	20161013_QexHF4_RSLC4_Gerecova_Ammerer_MFPL_pp2a_cdc55_degron_1_scx_04_100per.raw	Q Exactive HF	10	HCD	28	20	110	120	3000000	60	100000	120
cdc55-degron	01_cdc55_degron	20161013_QexHF4_RSLC4_Gerecova_Ammerer_MFPL_pp2a_cdc55_degron_1_scx_05_100per.raw	Q Exactive HF	10	HCD	28	20	110	120	3000000	60	100000	120
cdc55-degron	01_cdc55_degron	20161013_QexHF4_RSLC4_Gerecova_Ammerer_MFPL_pp2a_cdc55_degron_1_scx_06_100per.raw	Q Exactive HF	10	HCD	28	20	110	120	3000000	60	100000	120
cdc55-degron	01_cdc55_degron	20161013_QexHF4_RSLC4_Gerecova_Ammerer_MFPL_pp2a_cdc55_degron_1_scx_07_100per.raw	Q Exactive HF	10	HCD	28	20	110	120	3000000	60	100000	120
cdc55-degron	01_cdc55_degron	20161013_QexHF4_RSLC4_Gerecova_Ammerer_MFPL_pp2a_cdc55_degron_1_scx_08_100per.raw	Q Exactive HF	10	HCD	28	20	110	120	3000000	60	100000	120
cdc55-degron	01_cdc55_degron	20161013_QexHF4_RSLC4_Gerecova_Ammerer_MFPL_pp2a_cdc55_degron_1_scx_09_100per.raw	Q Exactive HF	10	HCD	28	20	110	120	3000000	60	100000	120
cdc55-degron	01_cdc55_degron	20161013_QexHF4_RSLC4_Gerecova_Ammerer_MFPL_pp2a_cdc55_degron_1_scx_10_100per.raw	Q Exactive HF	10	HCD	28	20	110	120	3000000	60	100000	120
cdc55-degron	01_cdc55_degron	20161013_QexHF4_RSLC4_Gerecova_Ammerer_MFPL_pp2a_cdc55_degron_1_scx_11_100per.raw	Q Exactive HF	10	HCD	28	20	110	120	3000000	60	100000	120
cdc55-degron	01_cdc55_degron	20161013_QexHF4_RSLC4_Gerecova_Ammerer_MFPL_pp2a_cdc55_degron_1_scx_12_100per.raw	Q Exactive HF	10	HCD	28	20	110	120	3000000	60	100000	120
cdc55-degron	02_cdc55_degron	20160909_QexHF2_RSLC8_Gerecova_Ammerer_MFPL_pp2a_s8_digest_D2_1yg.raw	Q Exactive HF	16	HCD	28	30	200	120	3000000	30	1000000	60
cdc55-degron	02_cdc55_degron	20160826_QexHF4_RSLC4_Gerecova_Ammerer_MFPL_pp2a_tio2_id_elu2_3_0-5per.raw	Q Exactive HF	7	HCD	28	20	80	120	3000000	30	100000	200
cdc55-degron	02_cdc55_degron	20160826_QexHF4_RSLC4_Gerecova_Ammerer_MFPL_pp2a_tio2_id_elu3_1_2per.raw	Q Exactive HF	7	HCD	28	20	80	120	3000000	30	100000	200
cdc55-degron	02_cdc55_degron	20161013_QexHF4_RSLC4_Gerecova_Ammerer_MFPL_pp2a_cdc55_degron_2_scx_01_15per.raw	Q Exactive HF	10	HCD	28	20	110	120	3000000	60	100000	120
cdc55-degron	02_cdc55_degron	20161013_QexHF4_RSLC4_Gerecova_Ammerer_MFPL_pp2a_cdc55_degron_2_scx_02_50per.raw	Q Exactive HF	10	HCD	28	20	110	120	3000000	60	100000	120
cdc55-degron	02_cdc55_degron	20161013_QexHF4_RSLC4_Gerecova_Ammerer_MFPL_pp2a_cdc55_degron_2_scx_03_100per.raw	Q Exactive HF	10	HCD	28	20	110	120	3000000	60	100000	120
cdc55-degron	02_cdc55_degron	20161013_QexHF4_RSLC4_Gerecova_Ammerer_MFPL_pp2a_cdc55_degron_2_scx_04_100per.raw	Q Exactive HF	10	HCD	28	20	110	120	3000000	60	100000	120
cdc55-degron	02_cdc55_degron	20161013_QexHF4_RSLC4_Gerecova_Ammerer_MFPL_pp2a_cdc55_degron_2_scx_05_100per.raw	Q Exactive HF	10	HCD	28	20	110	120	3000000	60	100000	120
cdc55-degron	02_cdc55_degron	20161013_QexHF4_RSLC4_Gerecova_Ammerer_MFPL_pp2a_cdc55_degron_2_scx_06_100per.raw	Q Exactive HF	10	HCD	28	20	110	120	3000000	60	100000	120
cdc55-degron	02_cdc55_degron	20161013_QexHF4_RSLC4_Gerecova_Ammerer_MFPL_pp2a_cdc55_degron_2_scx_07_100per.raw	Q Exactive HF	10	HCD	28	20	110	120	3000000	60	100000	120
cdc55-degron	02_cdc55_degron	20161013_QexHF4_RSLC4_Gerecova_Ammerer_MFPL_pp2a_cdc55_degron_2_scx_08_100per.raw	Q Exactive HF	10	HCD	28	20	110	120	3000000	60	100000	120
cdc55-degron	02_cdc55_degron	20161013_QexHF4_RSLC4_Gerecova_Ammerer_MFPL_pp2a_cdc55_degron_2_scx_09_100per.raw	Q Exactive HF	10	HCD	28	20	110	120	3000000	60	100000	120
cdc55-degron	02_cdc55_degron	20161013_QexHF4_RSLC4_Gerecova_Ammerer_MFPL_pp2a_cdc55_degron_2_scx_10_100per.raw	Q Exactive HF	10	HCD	28	20	110	120	3000000	60	100000	120
cdc55-degron	02_cdc55_degron	20161013_QexHF4_RSLC4_Gerecova_Ammerer_MFPL_pp2a_cdc55_degron_2_scx_11_100per.raw	Q Exactive HF	10	HCD	28	20	110	120	3000000	60	100000	120
cdc55-degron	02_cdc55_degron	20161013_QexHF4_RSLC4_Gerecova_Ammerer_MFPL_pp2a_cdc55_degron_2_scx_12_100per.raw	Q Exactive HF	10	HCD	28	20	110	120	3000000	60	100000	120
cdc55-degron	03_cdc55_degron	20161123_QexHF1_RSLC5_Gerecova_Ammerer_MFPL_pp2a_s9_digest_D3_1yg.raw	Q Exactive HF	16	HCD	28	30	200	120	3000000	30	1000000	60
cdc55-degron	03_cdc55_degron	20161123_QexHF1_RSLC5_Gerecova_Ammerer_MFPL_pp2a_s9_tio2_D3_5per.raw	Q Exactive HF	10	HCD	28	30	200	120	3000000	30	1000000	120
cdc55-degron	03_cdc55_degron	20161206_QexHF1_RSLC5_Gerecova_Ammerer_MFPL_pp2a_cdc55_degron_3_scx_01_5per.raw	Q Exactive HF	6	HCD	28	20	140	120	3000000	60	100000	200
cdc55-degron	03_cdc55_degron	20161206_QexHF1_RSLC5_Gerecova_Ammerer_MFPL_pp2a_cdc55_degron_3_scx_02_100per.raw	Q Exactive HF	6	HCD	28	20	140	120	3000000	60	100000	200
cdc55-degron	03_cdc55_degron	20161206_QexHF1_RSLC5_Gerecova_Ammerer_MFPL_pp2a_cdc55_degron_3_scx_03_50per.raw	Q Exactive HF	6	HCD	28	20	140	120	3000000	60	100000	200
cdc55-degron	03_cdc55_degron	20161206_QexHF1_RSLC5_Gerecova_Ammerer_MFPL_pp2a_cdc55_degron_3_scx_04_100per.raw	Q Exactive HF	6	HCD	28	20	140	120	3000000	60	100000	200
cdc55-degron	03_cdc55_degron	20161207_QexHF1_RSLC5_Gerecova_Ammerer_MFPL_pp2a_cdc55_degron_3_scx_05_100per.raw	Q Exactive HF	6	HCD	28	20	140	120	3000000	60	100000	200
cdc55-degron	03_cdc55_degron	20161207_QexHF1_RSLC5_Gerecova_Ammerer_MFPL_pp2a_cdc55_degron_3_scx_06_100per.raw	Q Exactive HF	6	HCD	28	20	140	120	3000000	60	100000	200
cdc55-degron	03_cdc55_degron	20161207_QexHF1_RSLC5_Gerecova_Ammerer_MFPL_pp2a_cdc55_degron_3_scx_07_100per.raw	Q Exactive HF	6	HCD	28	20	140	120	3000000	60	100000	200
cdc55-degron	03_cdc55_degron	20161207_QexHF1_RSLC5_Gerecova_Ammerer_MFPL_pp2a_cdc55_degron_3_scx_08_100per.raw	Q Exactive HF	6	HCD	28	20	140	120	3000000	60	100000	200
cdc55-degron	03_cdc55_degron	20161209_QexHF1_RSLC5_Gerecova_Ammerer_MFPL_pp2a_cdc55_degron_3_scx_09_100per.raw	Q Exactive HF	6	HCD	28	20	140	120	3000000	60	100000	200
cdc55-degron	03_cdc55_degron	20161209_QexHF1_RSLC5_Gerecova_Ammerer_MFPL_pp2a_cdc55_degron_3_scx_10_100per.raw	Q Exactive HF	6	HCD	28	20	140	120	3000000	60	100000	200
cdc55-degron	03_cdc55_degron	20161209_QexHF1_RSLC5_Gerecova_Ammerer_MFPL_pp2a_cdc55_degron_3_scx_11_100per.raw	Q Exactive HF	6	HCD	28	20	140	120	3000000	60	100000	200
cdc55-degron	03_cdc55_degron	20161209_QexHF1_RSLC5_Gerecova_Ammerer_MFPL_pp2a_cdc55_degron_3_scx_12_100per.raw	Q Exactive HF	6	HCD	28	20	140	120	3000000	60	100000	200
cdc55-degron	04_cdc55_degron	20161123_QexHF1_RSLC5_Gerecova_Ammerer_MFPL_pp2a_s9_digest_D4_1yg.raw	Q Exactive HF	16	HCD	28	30	200	120	3000000	30	1000000	60
cdc55-degron	04_cdc55_degron	20161123_QexHF1_RSLC5_Gerecova_Ammerer_MFPL_pp2a_s9_tio2_D4_5per.raw	Q Exactive HF	10	HCD	28	30	200	120	3000000	30	1000000	120
cdc55-degron	04_cdc55_degron	20161207_QexHF1_RSLC5_Gerecova_Ammerer_MFPL_pp2a_cdc55_degron_4_scx_01_5per.raw	Q Exactive HF	6	HCD	28	20	140	120	3000000	60	100000	200
cdc55-degron	04_cdc55_degron	20161207_QexHF1_RSLC5_Gerecova_Ammerer_MFPL_pp2a_cdc55_degron_4_scx_02_100per.raw	Q Exactive HF	6	HCD	28	20	140	120	3000000	60	100000	200
cdc55-degron	04_cdc55_degron	20161207_QexHF1_RSLC5_Gerecova_Ammerer_MFPL_pp2a_cdc55_degron_4_scx_03_50per.raw	Q Exactive HF	6	HCD	28	20	140	120	3000000	60	100000	200
cdc55-degron	04_cdc55_degron	20161207_QexHF1_RSLC5_Gerecova_Ammerer_MFPL_pp2a_cdc55_degron_4_scx_04_100per.raw	Q Exactive HF	6	HCD	28	20	140	120	3000000	60	100000	200
cdc55-degron	04_cdc55_degron	20161207_QexHF1_RSLC5_Gerecova_Ammerer_MFPL_pp2a_cdc55_degron_4_scx_05_100per.raw	Q Exactive HF	6	HCD	28	20	140	120	3000000	60	100000	200
cdc55-degron	04_cdc55_degron	20161207_QexHF1_RSLC5_Gerecova_Ammerer_MFPL_pp2a_cdc55_degron_4_scx_06_100per.raw	Q Exactive HF	6	HCD	28	20	140	120	3000000	60	100000	200
cdc55-degron	04_cdc55_degron	20161207_QexHF1_RSLC5_Gerecova_Ammerer_MFPL_pp2a_cdc55_degron_4_scx_07_100per.raw	Q Exactive HF	6	HCD	28	20	140	120	3000000	60	100000	200
cdc55-degron	04_cdc55_degron	20161207_QexHF1_RSLC5_Gerecova_Ammerer_MFPL_pp2a_cdc55_degron_4_scx_08_100per.raw	Q Exactive HF	6	HCD	28	20	140	120	3000000	60	100000	200
cdc55-degron	04_cdc55_degron	20161209_QexHF1_RSLC5_Gerecova_Ammerer_MFPL_pp2a_cdc55_degron_4_scx_09_100per.raw	Q Exactive HF	6	HCD	28	20	140	120	3000000	60	100000	200
cdc55-degron	04_cdc55_degron	20161209_QexHF1_RSLC5_Gerecova_Ammerer_MFPL_pp2a_cdc55_degron_4_scx_10_100per.raw	Q Exactive HF	6	HCD	28	20	140	120	3000000	60	100000	200
cdc55-degron	04_cdc55_degron	20161209_QexHF1_RSLC5_Gerecova_Ammerer_MFPL_pp2a_cdc55_degron_4_scx_11_100per.raw	Q Exactive HF	6	HCD	28	20	140	120	3000000	60	100000	200
cdc55-degron	04_cdc55_degron	20161209_QexHF1_RSLC5_Gerecova_Ammerer_MFPL_pp2a_cdc55_degron_4_scx_12_100per.raw	Q Exactive HF	6	HCD	28	20	140	120	3000000	60	100000	200
SR-cdc55D	05_cdc55_nacl	20130808_Velos2_RSLC5_Hollenstein_Ammerer_MFPL_shotgun_SILAC05_cdc55_nacl_digest_200ng.raw	LTQ Orbitrap Velos	12	CID (MSA)	35	60	200	60	1000000	ITMS	10000	100
SR-cdc55D	05_cdc55_nacl	20130808_Velos2_RSLC5_Hollenstein_Ammerer_MFPL_shotgun_SILAC05_cdc55_nacl_tio2_1per.raw	LTQ Orbitrap Velos	12	CID (MSA)	35	60	200	60	1000000	ITMS	10000	100
SR-cdc55D	05_cdc55_nacl	20130814_Velos2_RSLC5_Hollenstein_Ammerer_MFPL_shotgun_SILAC05_cdc55_nacl_SCX_F01_10per.raw	LTQ Orbitrap Velos	12	CID (MSA)	35	60	200	60	1000000	ITMS	10000	100
SR-cdc55D	05_cdc55_nacl	20130814_Velos2_RSLC5_Hollenstein_Ammerer_MFPL_shotgun_SILAC05_cdc55_nacl_SCX_F02_30per.raw	LTQ Orbitrap Velos	12	CID (MSA)	35	60	200	60	1000000	ITMS	10000	100
SR-cdc55D	05_cdc55_nacl	20130815_Velos2_RSLC5_Hollenstein_Ammerer_MFPL_shotgun_SILAC05_cdc55_nacl_SCX_F03_50per.raw	LTQ Orbitrap Velos	12	CID (MSA)	35	60	200	60	1000000	ITMS	10000	100
SR-cdc55D	05_cdc55_nacl	20130815_Velos2_RSLC5_Hollenstein_Ammerer_MFPL_shotgun_SILAC05_cdc55_nacl_SCX_F04_50per.raw	LTQ Orbitrap Velos	12	CID (MSA)	35	60	200	60	1000000	ITMS	10000	100
SR-cdc55D	05_cdc55_nacl	20130815_Velos2_RSLC5_Hollenstein_Ammerer_MFPL_shotgun_SILAC05_cdc55_nacl_SCX_F05_30per.raw	LTQ Orbitrap Velos	12	CID (MSA)	35	60	200	60	1000000	ITMS	10000	100
SR-cdc55D	05_cdc55_nacl	20130815_Velos2_RSLC5_Hollenstein_Ammerer_MFPL_shotgun_SILAC05_cdc55_nacl_SCX_F06_30per.raw	LTQ Orbitrap Velos	12	CID (MSA)	35	60	200	60	1000000	ITMS	10000	100
SR-cdc55D	05_cdc55_nacl	20130816_Velos2_RSLC5_Hollenstein_Ammerer_MFPL_shotgun_SILAC05_cdc55_nacl_SCX_F07_40per.raw	LTQ Orbitrap Velos	12	CID (MSA)	35	60	200	60	1000000	ITMS	10000	100
SR-cdc55D	05_cdc55_nacl	20130816_Velos2_RSLC5_Hollenstein_Ammerer_MFPL_shotgun_SILAC05_cdc55_nacl_SCX_F08_40per.raw	LTQ Orbitrap Velos	12	CID (MSA)	35	60	200	60	1000000	ITMS	10000	100
SR-cdc55D	05_cdc55_nacl	20130816_Velos2_RSLC5_Hollenstein_Ammerer_MFPL_shotgun_SILAC05_cdc55_nacl_SCX_F09_40per.raw	LTQ Orbitrap Velos	12	CID (MSA)	35	60	200	60	1000000	ITMS	10000	100
SR-cdc55D	05_cdc55_nacl	20130816_Velos2_RSLC5_Hollenstein_Ammerer_MFPL_shotgun_SILAC05_cdc55_nacl_SCX_F10_30per.raw	LTQ Orbitrap Velos	12	CID (MSA)	35	60	200	60	1000000	ITMS	10000	100
SR-cdc55D	05_cdc55_nacl	20130817_Velos2_RSLC5_Hollenstein_Ammerer_MFPL_shotgun_SILAC05_cdc55_nacl_SCX_F11_25per.raw	LTQ Orbitrap Velos	12	CID (MSA)	35	60	200	60	1000000	ITMS	10000	100
SR-cdc55D	05_cdc55_nacl	20130817_Velos2_RSLC5_Hollenstein_Ammerer_MFPL_shotgun_SILAC05_cdc55_nacl_SCX_F12_25per.raw	LTQ Orbitrap Velos	12	CID (MSA)	35	60	200	60	1000000	ITMS	10000	100
SR-cdc55D	06_cdc55_nacl	20131002_Velos2_RSLC5_Hollenstein_Ammerer_MFPL_shotgun_SILAC06_cdc55_nacl_digest_500ng.raw	LTQ Orbitrap Velos	12	CID (MSA)	35	60	200	60	1000000	ITMS	10000	200
SR-cdc55D	06_cdc55_nacl	20131002_Velos2_RSLC5_Hollenstein_Ammerer_MFPL_shotgun_SILAC06_cdc55_nacl_tio2_2per.raw	LTQ Orbitrap Velos	12	CID (MSA)	35	60	200	60	1000000	ITMS	10000	200
SR-cdc55D	06_cdc55_nacl	20131126_Velos2_RSLC5_Hollenstein_Ammerer_MFPL_shotgun_SILAC06_cdc55_nacl_SCX_F01_50per.raw	LTQ Orbitrap Velos	12	CID (MSA)	35	60	200	60	1000000	ITMS	10000	200
SR-cdc55D	06_cdc55_nacl	20131126_Velos2_RSLC5_Hollenstein_Ammerer_MFPL_shotgun_SILAC06_cdc55_nacl_SCX_F02_100per.raw	LTQ Orbitrap Velos	12	CID (MSA)	35	60	200	60	1000000	ITMS	10000	200
SR-cdc55D	06_cdc55_nacl	20131126_Velos2_RSLC5_Hollenstein_Ammerer_MFPL_shotgun_SILAC06_cdc55_nacl_SCX_F03_80per.raw	LTQ Orbitrap Velos	12	CID (MSA)	35	60	200	60	1000000	ITMS	10000	200
SR-cdc55D	06_cdc55_nacl	20131128_Velos2_RSLC5_Hollenstein_Ammerer_MFPL_shotgun_SILAC06_cdc55_nacl_SCX_F04_50per.raw	LTQ Orbitrap Velos	12	CID (MSA)	35	60	200	60	1000000	ITMS	10000	200
SR-cdc55D	06_cdc55_nacl	20131128_Velos2_RSLC5_Hollenstein_Ammerer_MFPL_shotgun_SILAC06_cdc55_nacl_SCX_F05_100per.raw	LTQ Orbitrap Velos	12	CID (MSA)	35	60	200	60	1000000	ITMS	10000	200
SR-cdc55D	06_cdc55_nacl	20131128_Velos2_RSLC5_Hollenstein_Ammerer_MFPL_shotgun_SILAC06_cdc55_nacl_SCX_F06_100per.raw	LTQ Orbitrap Velos	12	CID (MSA)	35	60	200	60	1000000	ITMS	10000	200
SR-cdc55D	06_cdc55_nacl	20131128_Velos2_RSLC5_Hollenstein_Ammerer_MFPL_shotgun_SILAC06_cdc55_nacl_SCX_F07_100per.raw	LTQ Orbitrap Velos	12	CID (MSA)	35	60	200	60	1000000	ITMS	10000	200
SR-cdc55D	06_cdc55_nacl	20131129_Velos2_RSLC5_Hollenstein_Ammerer_MFPL_shotgun_SILAC06_cdc55_nacl_SCX_F08_100per.raw	LTQ Orbitrap Velos	12	CID (MSA)	35	60	200	60	1000000	ITMS	10000	200
SR-cdc55D	06_cdc55_nacl	20131129_Velos2_RSLC5_Hollenstein_Ammerer_MFPL_shotgun_SILAC06_cdc55_nacl_SCX_F09_100per.raw	LTQ Orbitrap Velos	12	CID (MSA)	35	60	200	60	1000000	ITMS	10000	200
SR-cdc55D	06_cdc55_nacl	20131129_Velos2_RSLC5_Hollenstein_Ammerer_MFPL_shotgun_SILAC06_cdc55_nacl_SCX_F10_100per.raw	LTQ Orbitrap Velos	12	CID (MSA)	35	60	200	60	1000000	ITMS	10000	200
SR-cdc55D	06_cdc55_nacl	20131129_Velos2_RSLC5_Hollenstein_Ammerer_MFPL_shotgun_SILAC06_cdc55_nacl_SCX_F11_100per.raw	LTQ Orbitrap Velos	12	CID (MSA)	35	60	200	60	1000000	ITMS	10000	200
SR-cdc55D	06_cdc55_nacl	20131129_Velos2_RSLC5_Hollenstein_Ammerer_MFPL_shotgun_SILAC06_cdc55_nacl_SCX_F12_50per.raw	LTQ Orbitrap Velos	12	CID (MSA)	35	60	200	60	1000000	ITMS	10000	200
SR-igoD	01_osmo_igo	20171006_QexHF4_RSLC4_Hollenstein_Ammerer_MFPL_osmo_igo_s1_wce_1yg.raw	Q Exactive HF	16	HCD	28	30	200	120	3000000	30	1000000	60
SR-igoD	01_osmo_igo	20171010_QexHF4_RSLC1_Hollenstein_Ammerer_MFPL_osmo_igo_s1_1mg_tio2_100per.raw	Q Exactive HF	10	HCD	28	20	200	120	3000000	60	100000	120
SR-igoD	01_osmo_igo	20180806_Lumos_RSLC2_Hollenstein_HartlUW_MFPL_osmo_igo_s1_scx_f01_50per.raw	Lumos Velos	cycle time 1.5 sec	HCD	30	30	110	60	400000	60	50000	250
SR-igoD	01_osmo_igo	20180806_Lumos_RSLC2_Hollenstein_HartlUW_MFPL_osmo_igo_s1_scx_f02_95per.raw	Lumos Velos	cycle time 1.5 sec	HCD	30	30	110	60	400000	60	50000	250
SR-igoD	01_osmo_igo	20180806_Lumos_RSLC2_Hollenstein_HartlUW_MFPL_osmo_igo_s1_scx_f03_95per.raw	Lumos Velos	cycle time 1.5 sec	HCD	30	30	110	60	400000	60	50000	250
SR-igoD	01_osmo_igo	20180806_Lumos_RSLC2_Hollenstein_HartlUW_MFPL_osmo_igo_s1_scx_f04_early_95pe.raw	Lumos Velos	cycle time 1.5 sec	HCD	30	30	110	60	400000	60	50000	250
SR-igoD	01_osmo_igo	20180807_Lumos_RSLC2_Hollenstein_HartlUW_MFPL_osmo_igo_s1_scx_f05_95per.raw	Lumos Velos	cycle time 1.5 sec	HCD	30	30	110	60	400000	60	50000	250
SR-igoD	01_osmo_igo	20180807_Lumos_RSLC2_Hollenstein_HartlUW_MFPL_osmo_igo_s1_scx_f06_95per.raw	Lumos Velos	cycle time 1.5 sec	HCD	30	30	110	60	400000	60	50000	250
SR-igoD	01_osmo_igo	20180807_Lumos_RSLC2_Hollenstein_HartlUW_MFPL_osmo_igo_s1_scx_f07_95per.raw	Lumos Velos	cycle time 1.5 sec	HCD	30	30	110	60	400000	60	50000	250
SR-igoD	01_osmo_igo	20180807_Lumos_RSLC2_Hollenstein_HartlUW_MFPL_osmo_igo_s1_scx_f08_95per.raw	Lumos Velos	cycle time 1.5 sec	HCD	30	30	110	60	400000	60	50000	250
SR-igoD	01_osmo_igo	20180809_Lumos_RSLC2_Hollenstein_HartlUW_MFPL_osmo_igo_s1_scx_f09_late_95per.raw	Lumos Velos	cycle time 1.5 sec	HCD	30	30	110	60	400000	60	50000	250
SR-igoD	01_osmo_igo	20180809_Lumos_RSLC2_Hollenstein_HartlUW_MFPL_osmo_igo_s1_scx_f10_late_95per.raw	Lumos Velos	cycle time 1.5 sec	HCD	30	30	110	60	400000	60	50000	250
SR-igoD	01_osmo_igo	20180809_Lumos_RSLC2_Hollenstein_HartlUW_MFPL_osmo_igo_s1_scx_f11_late_95per.raw	Lumos Velos	cycle time 1.5 sec	HCD	30	30	110	60	400000	60	50000	250
SR-igoD	02_osmo_igo	20171006_QexHF4_RSLC4_Hollenstein_Ammerer_MFPL_osmo_igo_s2_wce_1yg.raw	Q Exactive HF	16	HCD	28	30	200	120	3000000	30	1000000	60
SR-igoD	02_osmo_igo	20171010_QexHF4_RSLC1_Hollenstein_Ammerer_MFPL_osmo_igo_s2_1mg_tio2_100per.raw	Q Exactive HF	10	HCD	28	20	200	120	3000000	60	100000	120
SR-igoD	02_osmo_igo	20180806_Lumos_RSLC2_Hollenstein_HartlUW_MFPL_osmo_igo_s2_scx_f01_early_95per.raw	Lumos Velos	cycle time 1.5 sec	HCD	30	30	110	60	400000	60	50000	250
SR-igoD	02_osmo_igo	20180806_Lumos_RSLC2_Hollenstein_HartlUW_MFPL_osmo_igo_s2_scx_f02_early_95per.raw	Lumos Velos	cycle time 1.5 sec	HCD	30	30	110	60	400000	60	50000	250
SR-igoD	02_osmo_igo	20180806_Lumos_RSLC2_Hollenstein_HartlUW_MFPL_osmo_igo_s2_scx_f03_early_95per.raw	Lumos Velos	cycle time 1.5 sec	HCD	30	30	110	60	400000	60	50000	250
SR-igoD	02_osmo_igo	20180806_Lumos_RSLC2_Hollenstein_HartlUW_MFPL_osmo_igo_s2_scx_f04_early_95per.raw	Lumos Velos	cycle time 1.5 sec	HCD	30	30	110	60	400000	60	50000	250
SR-igoD	02_osmo_igo	20180808_Lumos_RSLC2_Hollenstein_HartlUW_MFPL_osmo_igo_s2_scx_f05_95per.raw	Lumos Velos	cycle time 1.5 sec	HCD	30	30	110	60	400000	60	50000	250
SR-igoD	02_osmo_igo	20180808_Lumos_RSLC2_Hollenstein_HartlUW_MFPL_osmo_igo_s2_scx_f06_95per.raw	Lumos Velos	cycle time 1.5 sec	HCD	30	30	110	60	400000	60	50000	250
SR-igoD	02_osmo_igo	20180808_Lumos_RSLC2_Hollenstein_HartlUW_MFPL_osmo_igo_s2_scx_f07_95per.raw	Lumos Velos	cycle time 1.5 sec	HCD	30	30	110	60	400000	60	50000	250
SR-igoD	02_osmo_igo	20180808_Lumos_RSLC2_Hollenstein_HartlUW_MFPL_osmo_igo_s2_scx_f08_95per.raw	Lumos Velos	cycle time 1.5 sec	HCD	30	30	110	60	400000	60	50000	250
SR-igoD	02_osmo_igo	20180809_Lumos_RSLC2_Hollenstein_HartlUW_MFPL_osmo_igo_s2_scx_f09_late_95per.raw	Lumos Velos	cycle time 1.5 sec	HCD	30	30	110	60	400000	60	50000	250
SR-igoD	02_osmo_igo	20180809_Lumos_RSLC2_Hollenstein_HartlUW_MFPL_osmo_igo_s2_scx_f10_late_95per.raw	Lumos Velos	cycle time 1.5 sec	HCD	30	30	110	60	400000	60	50000	250
SR-igoD	02_osmo_igo	20180809_Lumos_RSLC2_Hollenstein_HartlUW_MFPL_osmo_igo_s2_scx_f11_late_95per.raw	Lumos Velos	cycle time 1.5 sec	HCD	30	30	110	60	400000	60	50000	250
SR-igoD	03_osmo_igo	20171006_QexHF4_RSLC4_Hollenstein_Ammerer_MFPL_osmo_igo_s3_wce_1yg.raw	Q Exactive HF	16	HCD	28	30	200	120	3000000	30	1000000	60
SR-igoD	03_osmo_igo	20171010_QexHF4_RSLC1_Hollenstein_Ammerer_MFPL_osmo_igo_s3_1mg_tio2_100per.raw	Q Exactive HF	10	HCD	28	20	200	120	3000000	60	100000	120
SR-igoD	03_osmo_igo	20180807_Lumos_RSLC2_Hollenstein_HartlUW_MFPL_osmo_igo_s3_scx_f01_early_95per.raw	Lumos Velos	cycle time 1.5 sec	HCD	30	30	110	60	400000	60	50000	250
SR-igoD	03_osmo_igo	20180807_Lumos_RSLC2_Hollenstein_HartlUW_MFPL_osmo_igo_s3_scx_f02_early_95per.raw	Lumos Velos	cycle time 1.5 sec	HCD	30	30	110	60	400000	60	50000	250
SR-igoD	03_osmo_igo	20180807_Lumos_RSLC2_Hollenstein_HartlUW_MFPL_osmo_igo_s3_scx_f03_early_95per.raw	Lumos Velos	cycle time 1.5 sec	HCD	30	30	110	60	400000	60	50000	250
SR-igoD	03_osmo_igo	20180807_Lumos_RSLC2_Hollenstein_HartlUW_MFPL_osmo_igo_s3_scx_f04_early_95per.raw	Lumos Velos	cycle time 1.5 sec	HCD	30	30	110	60	400000	60	50000	250
SR-igoD	03_osmo_igo	20180808_Lumos_RSLC2_Hollenstein_HartlUW_MFPL_osmo_igo_s3_scx_f05_95per.raw	Lumos Velos	cycle time 1.5 sec	HCD	30	30	110	60	400000	60	50000	250
SR-igoD	03_osmo_igo	20180808_Lumos_RSLC2_Hollenstein_HartlUW_MFPL_osmo_igo_s3_scx_f06_95per.raw	Lumos Velos	cycle time 1.5 sec	HCD	30	30	110	60	400000	60	50000	250
SR-igoD	03_osmo_igo	20180808_Lumos_RSLC2_Hollenstein_HartlUW_MFPL_osmo_igo_s3_scx_f07_95per.raw	Lumos Velos	cycle time 1.5 sec	HCD	30	30	110	60	400000	60	50000	250
SR-igoD	03_osmo_igo	20180808_Lumos_RSLC2_Hollenstein_HartlUW_MFPL_osmo_igo_s3_scx_f08_95per.raw	Lumos Velos	cycle time 1.5 sec	HCD	30	30	110	60	400000	60	50000	250
SR-igoD	03_osmo_igo	20180809_Lumos_RSLC2_Hollenstein_HartlUW_MFPL_osmo_igo_s3_scx_f09_late_95per.raw	Lumos Velos	cycle time 1.5 sec	HCD	30	30	110	60	400000	60	50000	250
SR-igoD	03_osmo_igo	20180809_Lumos_RSLC2_Hollenstein_HartlUW_MFPL_osmo_igo_s3_scx_f10_late_95per.raw	Lumos Velos	cycle time 1.5 sec	HCD	30	30	110	60	400000	60	50000	250
SR-igoD	03_osmo_igo	20180809_Lumos_RSLC2_Hollenstein_HartlUW_MFPL_osmo_igo_s3_scx_f11_late_95per.raw	Lumos Velos	cycle time 1.5 sec	HCD	30	30	110	60	400000	60	50000	250
