# Supplementary material for: A phosphatase‐centric mechanism drives stress signaling response
Source: EMBO Rep. 2021 Sep 24;22(11):e52476. doi: 10.15252/embr.202152476 (PMC8567219; doi:10.15252/embr.202152476)
Supplement: Supplementary file 9 — Dataset EV4 [file EMBR-22-e52476-s011.xlsx]

## Sheet: Dataset EV4 description
Dataset EV4: Summary of growth rate experiments.
	Column headers	Description
	M NaCl	Molarity of NaCl used in growth rate experiments
	W303	Yeast strain: W303 Mat a
	cdc55::HIS3	Yeast strain JF514: W303 Mat a, cdc55::HIS3
	hog1:TRP1	Yeast strain MJ33: W303 Mat a, hog1::TRP1
	igo1::natMX; igo2::TRP1	Yeast strain GG594: W303 Mat a, igo1::natMX; igo2::TRP1
	igo1::natMX; igo2::TRP1; cdc55::HIS3	Yeast strain JV1028: W303 Mat a, igo1::natMX; igo2::TRP1; cdc55::HIS3
	AVG	Average
	SD	standard deviation
	µ [h-1]	growth rate
	Dataset EV4. Summary of OD600 nm measurements to determine growth rates (calculated using GROFIT) of a set of knockouts during non-stress and high osmolarity conditions, shown in Supplementary Figure 2D.

## Sheet: Data Supp. Fig. 2D
AVG µ [h-1]	M NaCl	W303	cdc55::HIS3	hog1:TRP1	igo1::natMX; igo2::TRP1	igo1::natMX; igo2::TRP1; cdc55::HIS3
	2.5	n.g.	n.g.	n.g.	n.g.	n.g.
	1.25	n.g.	n.g.	n.g.	n.g.	n.g.
	0.625	0.288787	n.g.	n.g.	n.g.	0.167354
	0.3125	0.486085	0.368883	0.303373	0.324531	0.392933
	0.15625	0.506021	0.441808	0.408176	0.389657	0.464944
	0.078125	0.514093	0.462414	0.43826	0.394941	0.466014
	0.04	0.521666	0.467334	0.453281	0.383287	0.464196
	0	0.523831	0.474584	0.479028	0.367661	0.46026
	n=	6	3	3	3	3
SD µ [h-1]	M NaCl	W303	cdc55::HIS3	hog1:TRP1	igo1::natMX; igo2::TRP1	igo1::natMX; igo2::TRP1; cdc55::HIS3
	2.5	n.g.	n.g.	n.g.	n.g.	n.g.
	1.25	n.g.	n.g.	n.g.	n.g.	n.g.
	0.625	0.0107591	n.g.	n.g.	n.g.	0.0075249
	0.3125	0.0164106	0.0103901	0.00277941	0.00578225	0.00994846
	0.15625	0.0119754	0.0047707	0.0201377	0.0079022	0.0237028
	0.078125	0.0109346	0.00895679	0.0161108	0.0189807	0.0105104
	0.04	0.0104797	0.0186808	0.00382394	0.0164808	0.0154381
	0	0.0144157	0.0116679	0.0148245	0.0237518	0.00717037
	n.g.= no growth

## Sheet: OD600nm
Plate Code	Plate Position	Strain	NaCl concentration [M]	1 h	2 h	3 h	4 h	5 h	6 h	7 h	8 h	9 h	10 h	11 h	12 h	13 h	14 h	15 h	16 h	17 h	18 h	19 h	20 h	21 h
BiMM10700	A2	wildtype	2.5	0.063	0.063	0.064	0.065	0.065	0.063	0.063	0.063	0.063	0.063	0.063	0.063	0.063	0.063	0.063	0.063	0.063	0.063	0.063	0.062	0.063
BiMM10700	B2	wildtype	1.25	0.07	0.069	0.069	0.07	0.07	0.069	0.069	0.07	0.07	0.07	0.071	0.071	0.071	0.072	0.072	0.072	0.073	0.073	0.074	0.074	0.075
BiMM10700	C2	wildtype	0.63	0.07	0.07	0.07	0.071	0.072	0.072	0.073	0.074	0.076	0.078	0.08	0.084	0.089	0.096	0.106	0.123	0.145	0.175	0.212	0.263	0.324
BiMM10700	D2	wildtype	0.31	0.07	0.07	0.072	0.073	0.076	0.078	0.085	0.095	0.118	0.163	0.231	0.33	0.466	0.635	0.816	0.965	1.054	1.106	1.143	1.165	1.187
BiMM10700	E2	wildtype	0.16	0.068	0.069	0.07	0.074	0.079	0.088	0.106	0.138	0.193	0.28	0.407	0.578	0.775	0.928	1.024	1.084	1.135	1.188	1.245	1.295	1.34
BiMM10700	F2	wildtype	0.08	0.069	0.07	0.072	0.076	0.082	0.092	0.111	0.148	0.214	0.313	0.458	0.644	0.829	0.954	1.036	1.093	1.147	1.207	1.259	1.31	1.333
BiMM10700	G2	wildtype	0.04	0.07	0.071	0.076	0.078	0.083	0.091	0.1	0.123	0.17	0.255	0.39	0.575	0.757	0.882	0.969	1.035	1.098	1.158	1.216	1.262	1.283
BiMM10700	H2	wildtype	0	0.071	0.072	0.073	0.076	0.08	0.087	0.102	0.136	0.196	0.29	0.436	0.626	0.795	0.898	0.965	1.019	1.073	1.118	1.16	1.204	1.23
BiMM10700	A3	cdc55Δ	2.5	0.064	0.065	0.066	0.066	0.066	0.065	0.065	0.065	0.065	0.065	0.065	0.065	0.064	0.064	0.064	0.064	0.069	0.069	0.068	0.068	0.067
BiMM10700	B3	cdc55Δ	1.25	0.07	0.07	0.07	0.07	0.07	0.07	0.071	0.071	0.071	0.072	0.073	0.073	0.073	0.074	0.074	0.075	0.075	0.076	0.076	0.077	0.077
BiMM10700	C3	cdc55Δ	0.63	0.073	0.072	0.072	0.074	0.074	0.074	0.076	0.077	0.08	0.083	0.087	0.093	0.1	0.108	0.119	0.132	0.147	0.163	0.181	0.201	0.223
BiMM10700	D3	cdc55Δ	0.31	0.073	0.073	0.074	0.075	0.077	0.078	0.082	0.087	0.094	0.107	0.128	0.162	0.214	0.284	0.377	0.494	0.631	0.772	0.907	1.005	1.071
BiMM10700	E3	cdc55Δ	0.16	0.072	0.073	0.076	0.078	0.081	0.085	0.093	0.106	0.133	0.177	0.243	0.337	0.463	0.616	0.785	0.926	1.026	1.096	1.147	1.193	1.24
BiMM10700	F3	cdc55Δ	0.08	0.072	0.072	0.074	0.077	0.08	0.085	0.095	0.111	0.141	0.193	0.272	0.391	0.543	0.724	0.877	0.989	1.07	1.13	1.183	1.241	1.292
BiMM10700	G3	cdc55Δ	0.04	0.073	0.074	0.076	0.078	0.082	0.086	0.094	0.107	0.129	0.168	0.241	0.349	0.505	0.679	0.826	0.931	1.013	1.088	1.152	1.215	1.268
BiMM10700	H3	cdc55Δ	0	0.072	0.073	0.074	0.077	0.08	0.086	0.098	0.118	0.155	0.218	0.329	0.484	0.665	0.816	0.924	1.005	1.077	1.145	1.205	1.262	1.3
BiMM10700	A4	hog1Δ	2.5	0.065	0.067	0.067	0.067	0.067	0.066	0.069	0.072	0.073	0.068	0.068	0.068	0.067	0.067	0.067	0.067	0.067	0.066	0.066	0.065	0.065
BiMM10700	B4	hog1Δ	1.25	0.073	0.074	0.076	0.077	0.078	0.077	0.078	0.079	0.079	0.079	0.079	0.076	0.078	0.078	0.076	0.076	0.076	0.075	0.076	0.075	0.075
BiMM10700	C4	hog1Δ	0.63	0.075	0.073	0.074	0.075	0.076	0.076	0.078	0.079	0.081	0.082	0.084	0.086	0.088	0.092	0.095	0.099	0.105	0.111	0.119	0.129	0.14
BiMM10700	D4	hog1Δ	0.31	0.074	0.074	0.074	0.076	0.077	0.079	0.082	0.086	0.092	0.1	0.115	0.138	0.17	0.213	0.265	0.332	0.413	0.511	0.605	0.7	0.786
BiMM10700	E4	hog1Δ	0.16	0.073	0.073	0.074	0.075	0.078	0.081	0.086	0.095	0.109	0.134	0.175	0.242	0.334	0.454	0.599	0.746	0.868	0.945	0.999	1.042	1.083
BiMM10700	F4	hog1Δ	0.08	0.072	0.073	0.075	0.077	0.08	0.086	0.095	0.112	0.14	0.187	0.263	0.367	0.514	0.695	0.844	0.947	1.017	1.07	1.118	1.158	1.196
BiMM10700	G4	hog1Δ	0.04	0.075	0.076	0.079	0.082	0.087	0.094	0.108	0.134	0.18	0.255	0.356	0.493	0.663	0.82	0.94	1.017	1.079	1.127	1.175	1.208	1.248
BiMM10700	H4	hog1Δ	0	0.075	0.075	0.077	0.079	0.084	0.092	0.111	0.145	0.201	0.286	0.412	0.582	0.766	0.902	0.994	1.062	1.117	1.162	1.197	1.232	1.267
BiMM10700	A5	igo1Δ igo2Δ	2.5	0.063	0.064	0.066	0.066	0.066	0.065	0.065	0.065	0.065	0.065	0.065	0.064	0.064	0.064	0.064	0.064	0.064	0.063	0.063	0.063	0.063
BiMM10700	B5	igo1Δ igo2Δ	1.25	0.071	0.07	0.069	0.069	0.07	0.07	0.071	0.072	0.072	0.072	0.072	0.071	0.071	0.071	0.07	0.07	0.069	0.069	0.069	0.068	0.068
BiMM10700	C5	igo1Δ igo2Δ	0.63	0.071	0.07	0.071	0.072	0.073	0.073	0.076	0.077	0.079	0.081	0.084	0.086	0.089	0.091	0.095	0.1	0.105	0.112	0.12	0.131	0.142
BiMM10700	D5	igo1Δ igo2Δ	0.31	0.073	0.075	0.076	0.078	0.08	0.082	0.087	0.094	0.103	0.117	0.136	0.165	0.206	0.265	0.346	0.453	0.587	0.74	0.901	1.048	1.159
BiMM10700	E5	igo1Δ igo2Δ	0.16	0.071	0.072	0.074	0.077	0.08	0.085	0.091	0.102	0.121	0.151	0.197	0.265	0.36	0.487	0.64	0.812	0.976	1.084	1.149	1.185	1.211
BiMM10700	F5	igo1Δ igo2Δ	0.08	0.074	0.073	0.076	0.079	0.082	0.087	0.096	0.11	0.135	0.176	0.238	0.319	0.439	0.59	0.76	0.916	1.023	1.095	1.145	1.192	1.225
BiMM10700	G5	igo1Δ igo2Δ	0.04	0.075	0.076	0.079	0.082	0.085	0.088	0.094	0.103	0.12	0.149	0.194	0.262	0.362	0.494	0.647	0.794	0.914	1.01	1.08	1.139	1.179
BiMM10700	H5	igo1Δ igo2Δ	0	0.074	0.075	0.077	0.08	0.084	0.087	0.093	0.104	0.124	0.155	0.211	0.285	0.39	0.527	0.683	0.825	0.932	1.011	1.07	1.115	1.159
BiMM10700	A6	igo1Δ igo2Δ cdc55Δ	2.5	0.065	0.066	0.067	0.067	0.067	0.066	0.066	0.066	0.066	0.065	0.065	0.065	0.065	0.064	0.065	0.065	0.064	0.064	0.064	0.063	0.063
BiMM10700	B6	igo1Δ igo2Δ cdc55Δ	1.25	0.071	0.071	0.071	0.071	0.072	0.071	0.071	0.071	0.071	0.07	0.07	0.07	0.07	0.07	0.07	0.07	0.069	0.069	0.07	0.07	0.07
BiMM10700	C6	igo1Δ igo2Δ cdc55Δ	0.63	0.071	0.069	0.07	0.07	0.072	0.072	0.073	0.075	0.077	0.08	0.084	0.086	0.091	0.098	0.106	0.117	0.129	0.143	0.159	0.176	0.196
BiMM10700	D6	igo1Δ igo2Δ cdc55Δ	0.31	0.072	0.071	0.072	0.074	0.076	0.076	0.079	0.083	0.089	0.098	0.112	0.136	0.176	0.237	0.323	0.439	0.588	0.744	0.864	0.948	1.009
BiMM10700	E6	igo1Δ igo2Δ cdc55Δ	0.16	0.072	0.071	0.073	0.075	0.077	0.08	0.085	0.092	0.104	0.129	0.175	0.253	0.374	0.536	0.712	0.848	0.946	1.018	1.08	1.132	1.182
BiMM10700	F6	igo1Δ igo2Δ cdc55Δ	0.08	0.073	0.074	0.074	0.076	0.079	0.082	0.089	0.1	0.119	0.155	0.22	0.323	0.465	0.634	0.781	0.884	0.964	1.029	1.09	1.155	1.217
BiMM10700	G6	igo1Δ igo2Δ cdc55Δ	0.04	0.073	0.074	0.074	0.077	0.081	0.086	0.096	0.111	0.14	0.195	0.283	0.416	0.58	0.736	0.846	0.923	1	1.07	1.134	1.195	1.254
BiMM10700	H6	igo1Δ igo2Δ cdc55Δ	0	0.074	0.075	0.077	0.08	0.085	0.092	0.104	0.127	0.168	0.235	0.339	0.488	0.658	0.792	0.886	0.96	1.033	1.103	1.164	1.222	1.267
BiMM10698	A2	wildtype	2.5	0.064	0.066	0.066	0.066	0.066	0.065	0.065	0.065	0.065	0.065	0.065	0.065	0.065	0.065	0.065	0.064	0.064	0.064	0.064	0.064	0.063
BiMM10698	B2	wildtype	1.25	0.07	0.069	0.07	0.07	0.07	0.069	0.07	0.07	0.07	0.07	0.07	0.071	0.071	0.072	0.072	0.072	0.072	0.073	0.074	0.074	0.075
BiMM10698	C2	wildtype	0.63	0.072	0.07	0.071	0.072	0.073	0.073	0.074	0.075	0.077	0.079	0.082	0.084	0.089	0.096	0.105	0.117	0.136	0.156	0.186	0.225	0.279
BiMM10698	D2	wildtype	0.31	0.072	0.074	0.075	0.077	0.081	0.086	0.095	0.11	0.134	0.176	0.249	0.356	0.503	0.679	0.847	0.959	1.026	1.071	1.106	1.137	1.173
BiMM10698	E2	wildtype	0.16	0.073	0.074	0.077	0.08	0.089	0.104	0.13	0.176	0.249	0.357	0.507	0.692	0.878	1.006	1.087	1.144	1.191	1.24	1.294	1.343	1.379
BiMM10698	F2	wildtype	0.08	0.075	0.075	0.077	0.082	0.089	0.105	0.137	0.188	0.272	0.389	0.55	0.74	0.903	1.006	1.077	1.13	1.183	1.239	1.293	1.341	1.36
BiMM10698	G2	wildtype	0.04	0.074	0.074	0.076	0.081	0.09	0.111	0.148	0.211	0.308	0.443	0.616	0.8	0.943	1.037	1.093	1.138	1.183	1.235	1.283	1.327	1.345
BiMM10698	H2	wildtype	0	0.073	0.075	0.077	0.083	0.092	0.107	0.136	0.191	0.285	0.426	0.616	0.826	0.977	1.065	1.126	1.163	1.201	1.242	1.28	1.319	1.338
BiMM10698	A3	cdc55Δ	2.5	0.062	0.062	0.062	0.063	0.062	0.061	0.061	0.061	0.061	0.061	0.061	0.061	0.061	0.061	0.061	0.061	0.061	0.06	0.06	0.06	0.06
BiMM10698	B3	cdc55Δ	1.25	0.071	0.07	0.07	0.07	0.07	0.069	0.069	0.07	0.07	0.07	0.071	0.071	0.071	0.071	0.072	0.073	0.073	0.074	0.074	0.075	0.075
BiMM10698	C3	cdc55Δ	0.63	0.071	0.07	0.071	0.072	0.073	0.073	0.074	0.074	0.076	0.076	0.078	0.08	0.082	0.084	0.087	0.09	0.094	0.098	0.102	0.107	0.115
BiMM10698	D3	cdc55Δ	0.31	0.071	0.072	0.073	0.075	0.076	0.077	0.079	0.083	0.088	0.097	0.113	0.135	0.169	0.222	0.294	0.393	0.519	0.665	0.81	0.923	1.004
BiMM10698	E3	cdc55Δ	0.16	0.071	0.073	0.074	0.076	0.079	0.083	0.09	0.107	0.135	0.183	0.253	0.347	0.477	0.632	0.792	0.929	1.03	1.098	1.151	1.197	1.238
BiMM10698	F3	cdc55Δ	0.08	0.074	0.074	0.076	0.079	0.084	0.094	0.116	0.154	0.211	0.297	0.416	0.564	0.725	0.888	1.008	1.09	1.148	1.195	1.246	1.29	1.34
BiMM10698	G3	cdc55Δ	0.04	0.075	0.075	0.077	0.079	0.083	0.089	0.102	0.124	0.164	0.225	0.315	0.44	0.601	0.77	0.908	1.004	1.074	1.133	1.19	1.246	1.299
BiMM10698	H3	cdc55Δ	0	0.075	0.076	0.079	0.084	0.095	0.111	0.141	0.19	0.267	0.383	0.543	0.727	0.907	1.042	1.134	1.212	1.267	1.319	1.368	1.415	1.453
BiMM10698	A4	hog1Δ	2.5	0.064	0.063	0.063	0.063	0.063	0.062	0.062	0.062	0.062	0.062	0.062	0.062	0.062	0.061	0.062	0.061	0.061	0.061	0.061	0.061	0.061
BiMM10698	B4	hog1Δ	1.25	0.071	0.07	0.07	0.071	0.071	0.071	0.071	0.071	0.071	0.071	0.072	0.071	0.071	0.072	0.071	0.072	0.071	0.071	0.072	0.072	0.072
BiMM10698	C4	hog1Δ	0.63	0.074	0.074	0.075	0.075	0.076	0.075	0.077	0.077	0.078	0.078	0.079	0.08	0.082	0.083	0.084	0.086	0.088	0.091	0.094	0.098	0.103
BiMM10698	D4	hog1Δ	0.31	0.073	0.075	0.076	0.078	0.08	0.081	0.085	0.089	0.096	0.105	0.119	0.14	0.169	0.212	0.268	0.338	0.421	0.518	0.616	0.711	0.802
BiMM10698	E4	hog1Δ	0.16	0.075	0.075	0.077	0.079	0.083	0.087	0.096	0.111	0.137	0.178	0.238	0.318	0.42	0.544	0.687	0.831	0.941	1.024	1.076	1.117	1.156
BiMM10698	F4	hog1Δ	0.08	0.075	0.076	0.079	0.082	0.09	0.101	0.122	0.157	0.209	0.284	0.387	0.518	0.675	0.841	0.976	1.071	1.135	1.184	1.228	1.27	1.31
BiMM10698	G4	hog1Δ	0.04	0.078	0.077	0.079	0.081	0.086	0.095	0.11	0.138	0.187	0.259	0.364	0.5	0.674	0.848	0.97	1.053	1.112	1.168	1.218	1.255	1.289
BiMM10698	H4	hog1Δ	0	0.074	0.076	0.078	0.081	0.089	0.099	0.117	0.15	0.206	0.295	0.425	0.594	0.779	0.927	1.028	1.092	1.151	1.2	1.246	1.275	1.311
BiMM10698	A5	igo1Δ igo2Δ	2.5	0.064	0.063	0.064	0.064	0.064	0.063	0.063	0.063	0.063	0.063	0.063	0.062	0.063	0.062	0.062	0.062	0.062	0.062	0.061	0.061	0.061
BiMM10698	B5	igo1Δ igo2Δ	1.25	0.072	0.07	0.071	0.071	0.071	0.07	0.07	0.07	0.07	0.07	0.071	0.071	0.071	0.071	0.071	0.071	0.072	0.072	0.071	0.072	0.072
BiMM10698	C5	igo1Δ igo2Δ	0.63	0.07	0.07	0.072	0.073	0.074	0.074	0.075	0.077	0.079	0.08	0.082	0.083	0.086	0.087	0.09	0.093	0.097	0.103	0.109	0.117	0.126
BiMM10698	D5	igo1Δ igo2Δ	0.31	0.071	0.073	0.074	0.077	0.079	0.08	0.084	0.088	0.094	0.103	0.117	0.139	0.172	0.22	0.284	0.367	0.477	0.612	0.753	0.896	1.035
BiMM10698	E5	igo1Δ igo2Δ	0.16	0.072	0.073	0.076	0.079	0.086	0.093	0.106	0.128	0.161	0.211	0.279	0.372	0.492	0.647	0.819	0.991	1.142	1.223	1.274	1.3	1.318
BiMM10698	F5	igo1Δ igo2Δ	0.08	0.076	0.077	0.082	0.09	0.105	0.127	0.158	0.2	0.259	0.342	0.449	0.591	0.745	0.906	1.05	1.159	1.219	1.252	1.278	1.309	1.337
BiMM10698	G5	igo1Δ igo2Δ	0.04	0.077	0.078	0.08	0.084	0.091	0.103	0.121	0.151	0.194	0.252	0.334	0.438	0.572	0.718	0.865	0.988	1.071	1.129	1.178	1.226	1.273
BiMM10698	H5	igo1Δ igo2Δ	0	0.074	0.076	0.081	0.086	0.093	0.101	0.114	0.137	0.175	0.223	0.294	0.389	0.517	0.663	0.816	0.952	1.045	1.114	1.158	1.206	1.24
BiMM10698	A6	igo1Δ igo2Δ cdc55Δ	2.5	0.063	0.061	0.061	0.061	0.061	0.06	0.059	0.059	0.06	0.06	0.06	0.06	0.06	0.059	0.059	0.059	0.059	0.059	0.059	0.059	0.059
BiMM10698	B6	igo1Δ igo2Δ cdc55Δ	1.25	0.07	0.069	0.069	0.069	0.069	0.067	0.067	0.068	0.068	0.068	0.068	0.068	0.068	0.068	0.069	0.069	0.07	0.071	0.071	0.071	0.072
BiMM10698	C6	igo1Δ igo2Δ cdc55Δ	0.63	0.071	0.071	0.071	0.073	0.074	0.074	0.076	0.078	0.079	0.082	0.084	0.087	0.089	0.092	0.097	0.102	0.11	0.121	0.131	0.144	0.161
BiMM10698	D6	igo1Δ igo2Δ cdc55Δ	0.31	0.07	0.071	0.073	0.076	0.078	0.081	0.087	0.097	0.115	0.144	0.189	0.25	0.332	0.439	0.568	0.712	0.852	0.97	1.054	1.108	1.155
BiMM10698	E6	igo1Δ igo2Δ cdc55Δ	0.16	0.073	0.074	0.076	0.079	0.085	0.094	0.112	0.145	0.194	0.267	0.367	0.501	0.655	0.818	0.952	1.045	1.11	1.169	1.212	1.259	1.303
BiMM10698	F6	igo1Δ igo2Δ cdc55Δ	0.08	0.074	0.075	0.076	0.081	0.09	0.105	0.137	0.186	0.257	0.359	0.492	0.646	0.812	0.961	1.06	1.123	1.178	1.223	1.277	1.319	1.367
BiMM10698	G6	igo1Δ igo2Δ cdc55Δ	0.04	0.076	0.076	0.078	0.081	0.088	0.102	0.125	0.163	0.225	0.312	0.434	0.576	0.73	0.865	0.956	1.011	1.078	1.141	1.2	1.248	1.302
BiMM10698	H6	igo1Δ igo2Δ cdc55Δ	0	0.073	0.075	0.077	0.08	0.086	0.096	0.113	0.143	0.197	0.283	0.41	0.572	0.748	0.891	0.981	1.056	1.126	1.18	1.235	1.283	1.327
BiMM10699	A2	wildtype	2.5	0.064	0.064	0.062	0.062	0.062	0.061	0.061	0.061	0.061	0.062	0.061	0.061	0.061	0.061	0.061	0.061	0.061	0.061	0.06	0.061	0.06
BiMM10699	B2	wildtype	1.25	0.072	0.076	0.075	0.071	0.07	0.069	0.07	0.07	0.07	0.07	0.07	0.07	0.071	0.071	0.071	0.072	0.072	0.072	0.072	0.073	0.073
BiMM10699	C2	wildtype	0.63	0.071	0.071	0.072	0.073	0.073	0.074	0.074	0.075	0.076	0.078	0.08	0.083	0.086	0.092	0.1	0.109	0.123	0.145	0.173	0.212	0.269
BiMM10699	D2	wildtype	0.31	0.071	0.073	0.074	0.076	0.079	0.085	0.095	0.115	0.148	0.203	0.288	0.408	0.57	0.753	0.92	1.029	1.091	1.136	1.169	1.199	1.23
BiMM10699	E2	wildtype	0.16	0.073	0.074	0.076	0.08	0.089	0.109	0.143	0.198	0.284	0.406	0.568	0.755	0.935	1.055	1.131	1.18	1.226	1.274	1.319	1.369	1.404
BiMM10699	F2	wildtype	0.08	0.074	0.074	0.076	0.081	0.089	0.11	0.147	0.207	0.305	0.444	0.617	0.802	0.96	1.056	1.119	1.168	1.217	1.269	1.315	1.361	1.382
BiMM10699	G2	wildtype	0.04	0.075	0.076	0.077	0.082	0.09	0.109	0.144	0.203	0.296	0.428	0.599	0.79	0.941	1.04	1.102	1.148	1.192	1.242	1.29	1.332	1.357
BiMM10699	H2	wildtype	0	0.073	0.075	0.076	0.081	0.089	0.101	0.128	0.176	0.257	0.38	0.553	0.745	0.908	1.001	1.062	1.113	1.162	1.206	1.247	1.291	1.318
BiMM10699	A3	cdc55Δ	2.5	0.064	0.065	0.065	0.065	0.066	0.065	0.064	0.065	0.065	0.064	0.064	0.064	0.064	0.064	0.064	0.064	0.064	0.064	0.063	0.063	0.063
BiMM10699	B3	cdc55Δ	1.25	0.071	0.072	0.07	0.07	0.07	0.07	0.07	0.07	0.071	0.071	0.072	0.072	0.072	0.073	0.074	0.074	0.075	0.076	0.076	0.077	0.079
BiMM10699	C3	cdc55Δ	0.63	0.071	0.071	0.072	0.072	0.074	0.074	0.075	0.076	0.078	0.08	0.082	0.084	0.087	0.091	0.096	0.102	0.11	0.118	0.128	0.14	0.153
BiMM10699	D3	cdc55Δ	0.31	0.072	0.074	0.075	0.076	0.078	0.08	0.083	0.088	0.095	0.107	0.124	0.151	0.194	0.251	0.329	0.44	0.571	0.72	0.862	0.97	1.05
BiMM10699	E3	cdc55Δ	0.16	0.073	0.074	0.075	0.077	0.08	0.084	0.091	0.102	0.123	0.161	0.221	0.309	0.433	0.583	0.751	0.902	1.012	1.082	1.137	1.182	1.232
BiMM10699	F3	cdc55Δ	0.08	0.073	0.073	0.075	0.079	0.085	0.097	0.119	0.153	0.207	0.29	0.402	0.544	0.709	0.877	1.007	1.101	1.165	1.215	1.264	1.307	1.351
BiMM10699	G3	cdc55Δ	0.04	0.073	0.075	0.076	0.079	0.085	0.098	0.126	0.171	0.243	0.343	0.485	0.649	0.821	0.973	1.087	1.16	1.213	1.26	1.307	1.354	1.395
BiMM10699	H3	cdc55Δ	0	0.074	0.076	0.078	0.084	0.092	0.106	0.132	0.175	0.244	0.347	0.492	0.672	0.849	0.995	1.096	1.171	1.23	1.279	1.334	1.379	1.417
BiMM10699	A4	hog1Δ	2.5	0.065	0.065	0.064	0.064	0.064	0.063	0.063	0.063	0.063	0.063	0.063	0.063	0.063	0.063	0.063	0.063	0.063	0.062	0.062	0.063	0.062
BiMM10699	B4	hog1Δ	1.25	0.071	0.072	0.072	0.072	0.072	0.071	0.071	0.071	0.072	0.072	0.072	0.073	0.072	0.072	0.073	0.072	0.073	0.073	0.073	0.073	0.073
BiMM10699	C4	hog1Δ	0.63	0.072	0.072	0.072	0.073	0.074	0.074	0.075	0.076	0.077	0.078	0.079	0.08	0.081	0.083	0.085	0.087	0.09	0.094	0.099	0.105	0.113
BiMM10699	D4	hog1Δ	0.31	0.072	0.075	0.075	0.076	0.077	0.078	0.081	0.084	0.088	0.094	0.103	0.116	0.137	0.165	0.208	0.263	0.328	0.402	0.489	0.58	0.684
BiMM10699	E4	hog1Δ	0.16	0.073	0.075	0.076	0.078	0.081	0.086	0.092	0.108	0.134	0.174	0.232	0.312	0.414	0.531	0.674	0.819	0.932	1.016	1.076	1.121	1.155
BiMM10699	F4	hog1Δ	0.08	0.072	0.073	0.074	0.077	0.082	0.09	0.105	0.133	0.177	0.241	0.331	0.444	0.593	0.754	0.906	1.008	1.081	1.136	1.183	1.23	1.271
BiMM10699	G4	hog1Δ	0.04	0.077	0.077	0.078	0.081	0.086	0.097	0.116	0.151	0.204	0.285	0.388	0.525	0.691	0.849	0.968	1.057	1.119	1.174	1.218	1.261	1.303
BiMM10699	H4	hog1Δ	0	0.073	0.073	0.075	0.079	0.085	0.096	0.118	0.162	0.232	0.328	0.468	0.64	0.829	0.969	1.062	1.128	1.177	1.224	1.261	1.293	1.332
BiMM10699	A5	igo1Δ igo2Δ	2.5	0.065	0.063	0.064	0.064	0.063	0.063	0.063	0.063	0.063	0.063	0.063	0.062	0.063	0.062	0.062	0.062	0.062	0.062	0.061	0.061	0.061
BiMM10699	B5	igo1Δ igo2Δ	1.25	0.071	0.072	0.072	0.072	0.072	0.072	0.072	0.072	0.072	0.072	0.072	0.072	0.072	0.072	0.073	0.073	0.073	0.073	0.073	0.073	0.073
BiMM10699	C5	igo1Δ igo2Δ	0.63	0.071	0.071	0.072	0.073	0.074	0.074	0.075	0.077	0.078	0.08	0.082	0.084	0.086	0.088	0.091	0.095	0.099	0.104	0.11	0.118	0.127
BiMM10699	D5	igo1Δ igo2Δ	0.31	0.074	0.075	0.078	0.08	0.083	0.086	0.091	0.096	0.105	0.118	0.137	0.167	0.211	0.27	0.349	0.455	0.585	0.73	0.884	1.036	1.155
BiMM10699	E5	igo1Δ igo2Δ	0.16	0.073	0.074	0.077	0.082	0.09	0.1	0.12	0.149	0.188	0.247	0.327	0.435	0.573	0.734	0.914	1.079	1.213	1.284	1.327	1.353	1.37
BiMM10699	F5	igo1Δ igo2Δ	0.08	0.075	0.077	0.081	0.087	0.099	0.119	0.147	0.185	0.242	0.318	0.417	0.548	0.698	0.862	1.014	1.129	1.194	1.23	1.261	1.292	1.321
BiMM10699	G5	igo1Δ igo2Δ	0.04	0.077	0.079	0.081	0.084	0.09	0.102	0.12	0.147	0.188	0.247	0.322	0.421	0.539	0.678	0.83	0.96	1.047	1.104	1.165	1.217	1.251
BiMM10699	H5	igo1Δ igo2Δ	0	0.077	0.08	0.082	0.086	0.091	0.101	0.117	0.141	0.175	0.218	0.281	0.371	0.484	0.619	0.759	0.903	1.01	1.077	1.129	1.175	1.213
BiMM10699	A6	igo1Δ igo2Δ cdc55Δ	2.5	0.064	0.064	0.065	0.065	0.064	0.064	0.063	0.064	0.064	0.064	0.064	0.063	0.063	0.063	0.063	0.062	0.063	0.063	0.062	0.062	0.062
BiMM10699	B6	igo1Δ igo2Δ cdc55Δ	1.25	0.071	0.07	0.07	0.07	0.07	0.069	0.069	0.07	0.07	0.07	0.07	0.07	0.07	0.07	0.071	0.071	0.072	0.073	0.073	0.073	0.074
BiMM10699	C6	igo1Δ igo2Δ cdc55Δ	0.63	0.07	0.07	0.071	0.072	0.073	0.074	0.075	0.077	0.079	0.081	0.084	0.087	0.091	0.096	0.101	0.11	0.12	0.131	0.144	0.159	0.178
BiMM10699	D6	igo1Δ igo2Δ cdc55Δ	0.31	0.07	0.072	0.073	0.075	0.077	0.08	0.085	0.095	0.111	0.137	0.173	0.228	0.307	0.408	0.536	0.682	0.831	0.959	1.043	1.098	1.147
BiMM10699	E6	igo1Δ igo2Δ cdc55Δ	0.16	0.073	0.073	0.075	0.077	0.083	0.091	0.108	0.142	0.194	0.267	0.371	0.511	0.67	0.84	0.98	1.073	1.137	1.193	1.238	1.283	1.329
BiMM10699	F6	igo1Δ igo2Δ cdc55Δ	0.08	0.076	0.077	0.079	0.084	0.095	0.114	0.149	0.202	0.28	0.39	0.525	0.679	0.841	0.985	1.075	1.144	1.193	1.241	1.29	1.337	1.381
BiMM10699	G6	igo1Δ igo2Δ cdc55Δ	0.04	0.075	0.077	0.078	0.083	0.091	0.106	0.134	0.183	0.257	0.368	0.501	0.655	0.814	0.948	1.028	1.089	1.142	1.198	1.25	1.302	1.348
BiMM10699	H6	igo1Δ igo2Δ cdc55Δ	0	0.073	0.073	0.075	0.078	0.083	0.093	0.109	0.136	0.184	0.261	0.374	0.525	0.694	0.832	0.924	0.999	1.065	1.13	1.188	1.238	1.288
