# Supplementary material for: A phosphatase‐centric mechanism drives stress signaling response
Source: EMBO Rep. 2021 Sep 24;22(11):e52476. doi: 10.15252/embr.202152476 (PMC8567219; doi:10.15252/embr.202152476)
Supplement: Supplementary file 10 — Source Data for Appendix [file EMBR-22-e52476-s004.zip]

Archive with 1 entries (1 files):
- embr202152476-sup-0010-SDataFigs.pdf
